# Supplementary material for: Rhizobium determinants of rhizosphere persistence and root colonization
Source: ISME J. 2024 May 1;18(1):wrae072. doi: 10.1093/ismejo/wrae072 (PMC11103875; doi:10.1093/ismejo/wrae072)
Supplement: Supplementary_data_tables_wrae072 [file supplementary_data_tables_wrae072.xlsx]

## Sheet: Table S1
Table S1. 6,430 protein coding genes containing reliably mapped insertions within the central 10-90% region.
Gene ID	Scaffold	Gene Name	Gene Description	No. Strains	No. Reads	No. TA (central 10-90%)	Riley	Description	Grouping
pRL100005	pRL10	pRL100005	hypothetical protein with PIN domain	7	114	5	0.0.2	Conserved in other organism than E.coli	Hypothetical
pRL100006	pRL10	pRL100006	hypothetical protein	3	50	2	0.0.2	Conserved in other organism than E.coli	Hypothetical
pRL100007	pRL10	pRL100007	integrase-like protein	14	1977	13	5.1.4	Transposon-related functions	Nucleic acid replication/repair/synthesis
pRL100008	pRL10	pRL100008	hypothetical protein	60	3242	7	0.0.1	Conserved in E. coli	Hypothetical
pRL100009	pRL10	pRL100009	hypothetical protein	14	315	7	0.0.1	Conserved in E. coli	Hypothetical
pRL100010	pRL10	pRL100010	hypothetical protein	3	41	3	0.0.2	Conserved in other organism than E.coli	Hypothetical
pRL100011	pRL10	pRL100011	hypothetical protein	15	482	5	0.0.0	Unknown function, no known homologues	Hypothetical
pRL100013	pRL10	pRL100013	hypothetical protein	38	1060	16	0.0.1	Conserved in E. coli	Hypothetical
pRL100014	pRL10	pRL100014	phage integrase	25	647	11	5.1.2	Phage-related functions and prophages	Nucleic acid replication/repair/synthesis
pRL100015	pRL10	pRL100015	hypothetical protein	8	489	4	0.0.2	Conserved in other organism than E.coli	Hypothetical
pRL100016	pRL10	pRL100016	segregation and condensation protein	50	2248	8	1.2.1	Chromosome replication	Nucleic acid replication/repair/synthesis
pRL100017	pRL10	pRL100017	hypothetical protein	76	3222	23	0.0.1	Conserved in E. coli	Hypothetical
pRL100018	pRL10	tniB	transposase-related NTP-binding protein	39	1220	17	5.1.4	Transposon-related functions	Nucleic acid replication/repair/synthesis
pRL100019	pRL10	tniA	transposase-related protein	33	880	28	5.1.4	Transposon-related functions	Nucleic acid replication/repair/synthesis
pRL100020	pRL10	pRL100020	hypothetical protein	10	284	7	0.0.2	Conserved in other organism than E.coli	Hypothetical
pRL100022	pRL10	pRL100022	hypothetical protein	28	801	10	0.0.2	Conserved in other organism than E.coli	Hypothetical
pRL100022A	pRL10	pRL100022A	transmembrane transporter protein	15	502	59	1.5.0	Transport/binding proteins	Transporters
pRL100023	pRL10	pRL100023	hypothetical protein	19	472	11	0.0.2	Conserved in other organism than E.coli	Hypothetical
pRL100024	pRL10	pRL100024	hypothetical protein	35	765	25	0.0.2	Conserved in other organism than E.coli	Hypothetical
pRL100025	pRL10	pRL100025	hypothetical protein	24	801	13	0.0.0	Unknown function, no known homologues	Hypothetical
pRL100026	pRL10	pRL100026	hypothetical protein	59	2268	16	0.0.2	Conserved in other organism than E.coli	Hypothetical
pRL100027	pRL10	pRL100027	restriction modification methylase	74	1724	40	2.2.3	DNA - replication, repair, restriction/modification	Nucleic acid replication/repair/synthesis
pRL100028	pRL10	pRL100028	hypothetical protein	75	1917	25	0.0.0	Unknown function, no known homologues	Hypothetical
pRL100029	pRL10	pRL100029	hypothetical protein	109	2989	52	0.0.0	Unknown function, no known homologues	Hypothetical
pRL100030	pRL10	pRL100030	hypothetical protein	257	7332	118	0.0.2	Conserved in other organism than E.coli	Hypothetical
pRL100031	pRL10	pRL100031	hypothetical protein	91	2848	69	0.0.0	Unknown function, no known homologues	Hypothetical
pRL100032	pRL10	pRL100032	hypothetical protein	16	322	24	0.0.0	Unknown function, no known homologues	Hypothetical
pRL100035	pRL10	pRL100035	hypothetical protein with protease domain	112	3511	51	0.0.2	Conserved in other organism than E.coli	Hypothetical
pRL100036	pRL10	pRL100036	AAA-family ATPase protein with FtsH domain	7	116	19	1.3.1	Chaperones	Cell processes
pRL100037	pRL10	pRL100037	hypothetical protein	4	95	5	0.0.0	Unknown function, no known homologues	Hypothetical
pRL100038	pRL10	pRL100038	hypothetical protein	134	4081	46	0.0.2	Conserved in other organism than E.coli	Hypothetical
pRL100039	pRL10	pRL100039	DNA polymerase IV	27	939	19	2.2.3	DNA - replication, repair, restriction/modification	Nucleic acid replication/repair/synthesis
pRL100040	pRL10	pRL100040	hypothetical protein	38	1116	14	0.0.1	Conserved in E. coli	Hypothetical
pRL100041	pRL10	pRL100041	hypothetical protein	8	115	3	0.0.0	Unknown function, no known homologues	Hypothetical
pRL100042	pRL10	pRL100042	hypothetical protein	22	707	4	0.0.1	Conserved in E. coli	Hypothetical
pRL100048	pRL10	pRL100048	phage integrase/tyrosine recombinase	13	326	17	5.1.2	Phage-related functions and prophages	Nucleic acid replication/repair/synthesis
pRL100049	pRL10	pRL100049	integrase/recombinase protein	17	376	17	5.1.2	Phage-related functions and prophages	Nucleic acid replication/repair/synthesis
pRL100050	pRL10	pRL100050	integrase/recombinase protein	35	713	25	5.1.2	Phage-related functions and prophages	Nucleic acid replication/repair/synthesis
pRL100051	pRL10	pRL100051	hypothetical protein	49	1205	26	0.0.0	Unknown function, no known homologues	Hypothetical
pRL100053A	pRL10	pRL100053A	hypothetical protein	18	397	15	0.0.0	Unknown function, no known homologues	Hypothetical
pRL100055	pRL10	pRL100055	acetolactate synthase subunit	31	972	41	3.1.21	Valine	Amino acid biosynthesis
pRL100056	pRL10	pRL100056	aromatic amino acid aminotransferase	18	572	21	3.4.2	Amino acids	Intermediary metabolism
pRL100057	pRL10	pRL100057	AsnC family transcriptional regulator	16	465	15	6.3.1	AsnC?	Regulation
pRL100058	pRL10	pRL100058	transmembrane protein	33	1804	15	4.1.1	Inner membrane	Cell membrane/envelope
pRL100062	pRL10	pRL100062	permease component of ABC transporter POPT	63	1605	26	1.5.0	Transport/binding proteins	Transporters
pRL100063	pRL10	pRL100063	permease component of ABC transporter POPT	47	1650	18	1.5.0	Transport/binding proteins	Transporters
pRL100064	pRL10	pRL100064	hypothetical protein	11	322	9	0.0.2	Conserved in other organism than E.coli	Hypothetical
pRL100065	pRL10	pRL100065	GntR family transcriptional regulator	34	1474	14	6.3.3	GntR?	Regulation
pRL100066	pRL10	pRL100066	hydrolase	26	955	26	3.3.15	Pool, multipurpose conversions of intermediate metabolism	Intermediary metabolism
pRL100067	pRL10	pRL100067	racemase/decarboxylase	34	1141	19	3.3.15	Pool, multipurpose conversions of intermediate metabolism	Intermediary metabolism
pRL100068	pRL10	pRL100068	aminohydrolase	55	1492	22	3.3.15	Pool, multipurpose conversions of intermediate metabolism	Intermediary metabolism
pRL100069	pRL10	pRL100069	hypothetical protein	25	678	11	0.0.1	Conserved in E. coli	Hypothetical
pRL100070	pRL10	pRL100070	ATP-binding component of ABC transporter PAAT	12	395	9	1.5.1	Amino acids and amines	Transporters
pRL100071	pRL10	pRL100071	permease component of ABC transporter PAAT	48	1593	18	1.5.0	Transport/binding proteins	Transporters
pRL100072	pRL10	pRL100072	SBP of ABC transporter PAAT	26	1128	16	1.5.0	Transport/binding proteins	Transporters
pRL100075	pRL10	pRL100075	ferredoxin	7	205	4	3.5.3	Electron transport, cytochromes + redox	Electron transfer
pRL100076	pRL10	pRL100076	hypothetical protein	96	3008	31	0.0.2	Conserved in other organism than E.coli	Hypothetical
pRL100077	pRL10	pRL100077	hypothetical protein	15	437	11	0.0.0	Unknown function, no known homologues	Hypothetical
pRL100078	pRL10	pRL100078	hypothetical protein	60	3906	15	0.0.0	Unknown function, no known homologues	Hypothetical
pRL100079	pRL10	qatV6	ATP-binding component of ABC transporter QAT glycine betaine/L-proline transporter	32	1001	14	1.5.1	Amino acids and amines	Transporters
pRL100080	pRL10	qatW6	permese component of ABC transporter QAT glycinebetaine/L-proline transporter	8	312	11	1.5.1	Amino acids and amines	Transporters
pRL100081	pRL10	qatX6	SBP of ABC transporter QAT glycine betaine/L-proline transporter	45	1807	14	1.5.1	Amino acids and amines	Transporters
pRL100083	pRL10	pRL100083	hypothetical protein	5	123	9	0.0.0	Unknown function, no known homologues	Hypothetical
pRL100086	pRL10	pRL100086	hypothetical protein	13	481	6	0.0.0	Unknown function, no known homologues	Hypothetical
pRL100087	pRL10	acdS	1-aminocyclopropane-1-carboxylate deaminase	58	1590	28	3.4.5	Other	Intermediary metabolism
pRL100089	pRL10	pRL100089	hypothetical protein	2	30	5	0.0.1	Conserved in E. coli	Hypothetical
pRL100093	pRL10	pRL100093	hypothetical protein	9	204	6	0.0.0	Unknown function, no known homologues	Hypothetical
pRL100097	pRL10	pRL100097	hypothetical protein	93	3137	50	0.0.2	Conserved in other organism than E.coli	Hypothetical
pRL100098	pRL10	pRL100098	hypothetical protein	94	3161	33	0.0.1	Conserved in E. coli	Hypothetical
pRL100099	pRL10	pRL100099	hypothetical protein	102	11692	11	0.0.2	Conserved in other organism than E.coli	Hypothetical
pRL100103	pRL10	pRL100103	bifunctional hydroxyvalerate/ alcohol dehydrogenase / alcohol dehydrogenase	55	2690	20	3.3.15	Pool, multipurpose conversions of intermediate metabolism	Intermediary metabolism
pRL100104	pRL10	phaE	phaE protein, subunit of polyhydroxyalkanoate (PHA) synthase	38	1109	8	2.2.8	Polysaccharides - (cytoplasmic)	Other biosynthesis
pRL100105	pRL10	phaC2	polyhydroxyalkanoate (PHA) synthase subunit C	92	3188	23	2.2.8	Polysaccharides - (cytoplasmic)	Other biosynthesis
pRL100106	pRL10	pRL100106	hypothetical protein	42	1496	11	0.0.0	Unknown function, no known homologues	Hypothetical
pRL100107	pRL10	pRL100107	hypothetical protein	43	1266	16	0.0.0	Unknown function, no known homologues	Hypothetical
pRL100108	pRL10	pRL100108	hypothetical protein	10	194	3	0.0.0	Unknown function, no known homologues	Hypothetical
pRL100109	pRL10	repAp10b	replication protein RepA	119	2975	47	2.2.3	DNA - replication, repair, restriction/modification	Nucleic acid replication/repair/synthesis
pRL100111	pRL10	pRL100111	hypothetical protein	3	76	38	0.0.0	Unknown function, no known homologues	Hypothetical
pRL100112	pRL10	pRL100112	dehalogenase/hydrolase	14	268	19	3.3.15	Pool, multipurpose conversions of intermediate metabolism	Intermediary metabolism
pRL100113	pRL10	pRL100113	hypothetical protein	7	231	8	0.0.0	Unknown function, no known homologues	Hypothetical
pRL100114	pRL10	pRL100114	hypothetical protein	2	26	3	0.0.0	Unknown function, no known homologues	Hypothetical
pRL100119	pRL10	pRL100119	propionate CoA-transferase	44	1064	23	3.5.1	Aerobic respiration	Aerobic respiration/TCA cycle
pRL100120	pRL10	pRL100120	phasin-like protein, often associated with PHB or other polyhydroxyalkanoate (PHA)	3	98	7	2.2.8	Polysaccharides - (cytoplasmic)	Other biosynthesis
pRL100121	pRL10	acsA3	bifunctional acetyl-coA synthetase / acetyl-coenzyme A synthetase	172	7446	44	3.3.4	Gluconeogenesis	Aerobic respiration/TCA cycle
pRL100122	pRL10	adk2	adenylate kinase	24	494	9	3.3.15	Pool, multipurpose conversions of intermediate metabolism	Intermediary metabolism
pRL100123	pRL10	pRL100123	hypothetical exported protein	34	1444	11	0.0.2	Conserved in other organism than E.coli	Hypothetical
pRL100124	pRL10	pRL100124	bifunctional transposase / transposase family protein	64	1551	34	5.1.4	Transposon-related functions	Nucleic acid replication/repair/synthesis
pRL100125	pRL10	pRL100125	bifunctional transposase / transposase family protein	5	120	7	5.1.4	Transposon-related functions	Nucleic acid replication/repair/synthesis
pRL100126	pRL10	pRL100126	bifunctional transposase / transposase-family protein	3	95	8	5.1.4	Transposon-related functions	Nucleic acid replication/repair/synthesis
pRL100126A	pRL10	pRL100126A	hypothetical protein	33	1050	20	0.0.0	Unknown function, no known homologues	Hypothetical
pRL100127	pRL10	pRL100127	ATP-binding component of ABC transporter Unclass	29	884	14	1.5.0	Transport/binding proteins	Transporters
pRL100128	pRL10	pRL100128	ATP-binding component of ABC transporter Unclass	18	551	11	1.5.0	Transport/binding proteins	Transporters
pRL100129	pRL10	pRL100129	permease component of ABC transporter Unclass	16	475	23	1.5.0	Transport/binding proteins	Transporters
pRL100130	pRL10	pRL100130	permease component of ABC transporter Unclass	16	299	21	1.5.0	Transport/binding proteins	Transporters
pRL100131	pRL10	pRL100131	SBP of ABC transporter Unclass	53	1410	27	1.5.0	Transport/binding proteins	Transporters
pRL100132	pRL10	pRL100132	hypothetical protein	13	365	4	0.0.0	Unknown function, no known homologues	Hypothetical
pRL100133	pRL10	pRL100133	IclR family transcriptional regulator	37	887	21	6.3.4	IclR?	Regulation
pRL100134	pRL10	aatK	bifunctional orthologue of aatK (blcA) succinatesemialdehyde dehydrogenase dehydrogenase gene of A.tumefaciens / succinate-semialdehyde dehydrogenase	48	1188	35	3.4.2	Amino acids	Intermediary metabolism
pRL100135	pRL10	aatL	bifunctional orthologue of aatL (blcB) 4-hydroxybutyrate dehydrogenase gene of A. tumefaciens / 1,3-propanediol dehydrogenase	64	1772	27	3.4.4	Fatty acids	Intermediary metabolism
pRL100136	pRL10	aatM	bifunctional orthologue of aatM (blcC) lactonasegene of A. tumefaciens / beta lactamase/homoserinelactonase	45	1377	21	3.3.21	Other	Intermediary metabolism
pRL100137	pRL10	metX	homoserine O-acetyltransferase	58	1548	41	3.1.14	Methionine	Amino acid biosynthesis
pRL100138	pRL10	pRL100138	MerR family transcriptional regulator	22	586	12	6.3.12	MerR?	Regulation
pRL100139	pRL10	pRL100139	DNA recombinase	96	3109	39	2.2.3	DNA - replication, repair, restriction/modification	Nucleic acid replication/repair/synthesis
pRL100145	pRL10	pRL100145	acyl-CoA dehydrogenase	9	339	13	3.3.15	Pool, multipurpose conversions of intermediate metabolism	Intermediary metabolism
pRL100146	pRL10	pRL100146	hypothetical protein	21	670	11	0.0.1	Conserved in E. coli	Hypothetical
pRL100147	pRL10	pRL100147	hypothetical protein	18	761	11	0.0.1	Conserved in E. coli	Hypothetical
pRL100149	pRL10	pRL100149	hypothetical protein	131	3999	57	0.0.2	Conserved in other organism than E.coli	Hypothetical
pRL100150	pRL10	pRL100150	hypothetical protein	5	102	3	0.0.0	Unknown function, no known homologues	Hypothetical
pRL100151	pRL10	exsI	XRE family (HipB) transcriptional regulator	13	360	8	6.3.0	Defined families	Regulation
pRL100154	pRL10	pRL100154	hypothetical protein	15	340	6	0.0.0	Unknown function, no known homologues	Hypothetical
pRL100155	pRL10	pRL100155	transmembrane protein	23	710	12	4.1.1	Inner membrane	Cell membrane/envelope
pRL100156	pRL10	fdxB1	ferredoxin	2	24	5	3.5.3	Electron transport, cytochromes + redox	Electron transfer
pRL100158	pRL10	nifN	nitrogenase iron-molybdenum cofactor biosynthesis protein NifN	32	758	40	3.3.22	Nitrogen metabolism (urease)	Nitrogen metabolism
pRL100159	pRL10	nifE	nitrogenase iron-molybdenum cofactor biosynthesis protein NifE	51	1584	35	3.3.22	Nitrogen metabolism (urease)	Nitrogen metabolism
pRL100160	pRL10	nifK	bifunctional nitrogenase molybdenum-iron proteinbeta chain NifK / nitrogenase molybdenum-iron proteinsubunit beta	42	1164	44	3.3.22	Nitrogen metabolism (urease)	Nitrogen metabolism
pRL100161	pRL10	nifD	bifunctional nitrogenase molybdenum-iron proteinalpha chain NifD / nitrogenase molybdenum-iron proteinsubunit alpha	32	686	52	3.3.22	Nitrogen metabolism (urease)	Nitrogen metabolism
pRL100162	pRL10	nifH	bifunctional nitrogenase iron protein NifH / nitrogenase reductase	30	726	26	3.3.22	Nitrogen metabolism (urease)	Nitrogen metabolism
pRL100162A	pRL10	pRL100162A	hypothetical protein	9	256	17	0.0.0	Unknown function, no known homologues	Hypothetical
pRL100163	pRL10	pRL100163	hypothetical protein with homology to asparaginesynthase (glutamine hyrdrolysing ) at C-term	24	734	26	0.0.0	Unknown function, no known homologues	Hypothetical
pRL100164	pRL10	rhiI	enzyme to synthesise (autoinducer) AHL, RhiI	7	111	12	3.2.0	Biosynthesis of cofactors, carriers	Other biosynthesis
pRL100167	pRL10	pRL100167	bifunctional transposase part of insertion sequence / transposase	2	42	5	5.1.4	Transposon-related functions	Nucleic acid replication/repair/synthesis
pRL100168	pRL10	pRL100168	bifunctional transposase part of insertion sequence / transposase	12	318	12	5.1.2	Phage-related functions and prophages	Nucleic acid replication/repair/synthesis
pRL100169	pRL10	rhiA	rhizosphere-induced protein RhiA	43	1093	17	3.3.22	Nitrogen metabolism (urease)	Nitrogen metabolism
pRL100170	pRL10	rhiB	rhizosphere-induced protein RhiB	18	497	20	3.3.22	Nitrogen metabolism (urease)	Nitrogen metabolism
pRL100171	pRL10	rhiC	rhizosphere-induced protein RhiC	7	137	10	3.3.22	Nitrogen metabolism (urease)	Nitrogen metabolism
pRL100172	pRL10	rhiR	transcriptional regulatory protein controlling rhi gene expression RhiR	14	304	20	6.0.0	Regulation	Regulation
pRL100173	pRL10	rhiD	outer-membrane immunogenic protein precursor RhiD	11	199	24	4.1.3	Outer membrane	Cell membrane/envelope
pRL100174	pRL10	pRL100174	hypothetical protein, no known homology	10	298	13	0.0.0	Unknown function, no known homologues	Hypothetical
pRL100175	pRL10	nodO	nodulation protein NodO	47	1309	26	3.3.22	Nitrogen metabolism (urease)	Nitrogen metabolism
pRL100177	pRL10	pRL100177	homologue of eukaryotic tubulin	4	104	9	3.3.21	Other	Intermediary metabolism
pRL100178	pRL10	nodT	nodulation protein NodT, TolC homologue	49	2028	33	3.3.22	Nitrogen metabolism (urease)	Nitrogen metabolism
pRL100179	pRL10	nodN	nodulation protein NodN	10	339	13	3.3.22	Nitrogen metabolism (urease)	Nitrogen metabolism
pRL100180	pRL10	nodM	bifunctional glucosamine--fructose-6-phosphate aminotransferase NodM / glucosamine--fructose-6-phosphate aminotransferase	51	1600	56	3.3.22	Nitrogen metabolism (urease)	Nitrogen metabolism
pRL100181	pRL10	nodL	nodulation protein NodL	38	1093	15	3.3.22	Nitrogen metabolism (urease)	Nitrogen metabolism
pRL100182	pRL10	nodE	nodulation protein NodE homology with beta-ketoacyl synthases e.g.FabB	42	1114	30	3.3.22	Nitrogen metabolism (urease)	Nitrogen metabolism
pRL100183	pRL10	nodF	nodulation protein NodF acyl carrier protein (ACP) used in Nod factor synthesis	11	245	8	3.3.22	Nitrogen metabolism (urease)	Nitrogen metabolism
pRL100184	pRL10	nodD	nodulation protein NodD	75	2454	34	3.3.22	Nitrogen metabolism (urease)	Nitrogen metabolism
pRL100185	pRL10	nodA	nodulation protein NodA	21	454	18	3.3.22	Nitrogen metabolism (urease)	Nitrogen metabolism
pRL100186	pRL10	nodB	chitooligosaccharide deacetylase NodB	22	546	17	3.3.22	Nitrogen metabolism (urease)	Nitrogen metabolism
pRL100187	pRL10	nodC	bifunctional N-acetylglucosaminyltransferase NodC / N-acetylglucosaminyltransferase	59	1354	42	3.3.22	Nitrogen metabolism (urease)	Nitrogen metabolism
pRL100188	pRL10	nodI	ATP-binding component of ABC transporter Export of nod factor	31	1287	30	1.5.5	Other	Transporters
pRL100189	pRL10	nodJ	nodulation protein NodJ involved in Nod factor export	46	1138	34	3.3.22	Nitrogen metabolism (urease)	Nitrogen metabolism
pRL100190	pRL10	pRL100190	hypothetical protein	8	145	7	0.0.1	Conserved in E. coli	Hypothetical
pRL100191	pRL10	pRL100191	hypothetical protein	6	101	5	0.0.1	Conserved in E. coli	Hypothetical
pRL100192	pRL10	pRL100192	hypothetical protein	15	376	9	0.0.0	Unknown function, no known homologues	Hypothetical
pRL100193	pRL10	pRL100193	hypothetical protein	29	897	27	0.0.2	Conserved in other organism than E.coli	Hypothetical
pRL100194	pRL10	pRL100194	hypothetical protein	14	281	12	0.0.0	Unknown function, no known homologues	Hypothetical
pRL100195	pRL10	nifB	FeMo cofactor biosynthesis protein NifB	55	1483	43	3.3.22	Nitrogen metabolism (urease)	Nitrogen metabolism
pRL100196	pRL10	nifA	transcriptional regulator NifA	46	913	48	6.3.0	Defined families	Regulation
pRL100197	pRL10	fixX	ferredoxin-like protein FixX	15	522	8	3.3.22	Nitrogen metabolism (urease)	Nitrogen metabolism
pRL100198	pRL10	fixC	nitrogen fixation protein FixC	55	1184	50	3.3.22	Nitrogen metabolism (urease)	Nitrogen metabolism
pRL100199	pRL10	fixB	bifunctional electron transfer protein FixB / FixB electron transfer protein	18	922	26	3.3.22	Nitrogen metabolism (urease)	Nitrogen metabolism
pRL100200	pRL10	fixA	bifunctional electron transfer protein FixA / FixA electron transfer protein	32	778	23	3.3.22	Nitrogen metabolism (urease)	Nitrogen metabolism
pRL100201	pRL10	pRL100201	hypothetical protein	20	518	24	0.0.2	Conserved in other organism than E.coli	Hypothetical
pRL100202	pRL10	pRL100202	hypothetical protein	38	1623	21	0.0.2	Conserved in other organism than E.coli	Hypothetical
pRL100202A	pRL10	pRL100202A	hypothetical protein	16	553	9	0.0.0	Unknown function, no known homologues	Hypothetical
pRL100205	pRL10	fixN1	bifunctional transmembrane cytochrome oxidase subunit / cbb3-type cytochrome c oxidase subunit I	29	510	48	3.5.1	Aerobic respiration	Aerobic respiration/TCA cycle
pRL100206	pRL10	fixO1	bifunctional cytochrome oxidase subunit / cbb3-type cytochrome c oxidase subunit II	22	552	21	3.5.1	Aerobic respiration	Aerobic respiration/TCA cycle
pRL100207	pRL10	fixP1	cytochrome oxidase subunit	21	1203	13	3.5.1	Aerobic respiration	Aerobic respiration/TCA cycle
pRL100208	pRL10	fixG1	transmembrane nitrogen fixation cation transportprotein FixG	71	2183	40	1.5.2	Cations	Transporters
pRL100209	pRL10	fixH1	nitrogen fixation cation transport protein FixH	14	424	10	1.5.2	Cations	Transporters
pRL100210	pRL10	fixI1	transmembrane nitrogen fixation cation transportprotein FixI	30	800	24	1.5.2	Cations	Transporters
pRL100210A	pRL10	fixS1	component of cation pump FixS	2	33	5	1.5.2	Cations	Transporters
pRL100211	pRL10	pRL100211	FNR/CRP family transcriptional regulator	32	1033	17	6.3.0	Defined families	Regulation
pRL100211A	pRL10	pRL100211A	GntR family transcriptional regulator	35	819	26	6.3.3	GntR?	Regulation
pRL100212	pRL10	pRL100212	GntR family transcriptional regulator	6	201	26	6.3.3	GntR?	Regulation
pRL100213	pRL10	pRL100213	hypothetical protein	40	1551	22	0.0.2	Conserved in other organism than E.coli	Hypothetical
pRL100214	pRL10	pRL100214	LysR family transcriptional regulator	22	931	20	6.3.6	LysR?	Regulation
pRL100215	pRL10	pRL100215	DNA conjugation-related protein	37	2168	17	2.2.3	DNA - replication, repair, restriction/modification	Nucleic acid replication/repair/synthesis
pRL100216	pRL10	pRL100216	hypothetical protein	1	15	6	0.0.1	Conserved in E. coli	Hypothetical
pRL100217	pRL10	pRL100217	conjugal transfer protein	18	1021	20	2.2.3	DNA - replication, repair, restriction/modification	Nucleic acid replication/repair/synthesis
pRL100219	pRL10	traAp10	conjugal transfer protein TraA	12	366	35	5.1.3	Plasmid-related functions	Nucleic acid replication/repair/synthesis
pRL100220	pRL10	pRL100220	hypothetical protein	4	62	9	0.0.2	Conserved in other organism than E.coli	Hypothetical
pRL100221	pRL10	pRL100221	hypothetical protein	88	3420	27	0.0.2	Conserved in other organism than E.coli	Hypothetical
pRL100222	pRL10	pRL100222	hypothetical protein	29	779	4	0.0.2	Conserved in other organism than E.coli	Hypothetical
pRL100223	pRL10	pRL100223	hypothetical protein	121	4177	14	0.0.2	Conserved in other organism than E.coli	Hypothetical
pRL100224	pRL10	pRL100224	nitrilotriacetate monooxygenase component	92	3202	20	1.4.2	Detoxification	Adaptation
pRL100225	pRL10	pRL100225	amidohydrolase	23	628	13	3.3.15	Pool, multipurpose conversions of intermediate metabolism	Intermediary metabolism
pRL100226	pRL10	pRL100226	acetyltransferase	37	1265	15	3.3.15	Pool, multipurpose conversions of intermediate metabolism	Intermediary metabolism
pRL100227	pRL10	pRL100227	ATP-binding:permease (ABC:IMP) component of ABC transporter Unclass	92	2977	30	1.5.0	Transport/binding proteins	Transporters
pRL100228	pRL10	pRL100228	SBP of ABC transporter Unclass	33	805	16	1.5.0	Transport/binding proteins	Transporters
pRL100229	pRL10	pRL100229	SBP of ABC transporter Unclass	57	1414	14	1.5.0	Transport/binding proteins	Transporters
pRL100230	pRL10	pRL100230	monooxygenase	16	396	17	3.3.15	Pool, multipurpose conversions of intermediate metabolism	Intermediary metabolism
pRL100231	pRL10	pRL100231	thioredoxin	29	850	12	3.3.15	Pool, multipurpose conversions of intermediate metabolism	Intermediary metabolism
pRL100232	pRL10	pRL100232	NADH-dependent FMN reductase	31	814	9	3.3.15	Pool, multipurpose conversions of intermediate metabolism	Intermediary metabolism
pRL100233	pRL10	pRL100233	hypothetical protein	17	495	5	0.0.0	Unknown function, no known homologues	Hypothetical
pRL100234	pRL10	pRL100234	hypothetical protein	26	958	11	0.0.2	Conserved in other organism than E.coli	Hypothetical
pRL100235	pRL10	pRL100235	hypothetical protein	4	103	5	0.0.0	Unknown function, no known homologues	Hypothetical
pRL100236	pRL10	pRL100236	cation transport protein ChaC	22	492	10	1.5.2	Cations	Transporters
pRL100237	pRL10	pRL100237	permease component of ABC transporter Unclass	18	587	12	1.5.0	Transport/binding proteins	Transporters
pRL100238	pRL10	pRL100238	ATP-binding component of ABC transporter Unclass	7	340	5	1.5.0	Transport/binding proteins	Transporters
pRL100239	pRL10	pRL100239	SBP of ABC transporter Unclass	33	1127	14	1.5.0	Transport/binding proteins	Transporters
pRL100240	pRL10	pRL100240	hypothetical protein	56	1978	19	0.0.2	Conserved in other organism than E.coli	Hypothetical
pRL100241	pRL10	gtsR	GntR family transcriptional regulator	31	960	8	6.3.3	GntR?	Regulation
pRL100242	pRL10	pRL100242	hypothetical protein	11	355	8	0.0.2	Conserved in other organism than E.coli	Hypothetical
pRL100243	pRL10	pRL100243	hydrolase	24	700	10	3.3.15	Pool, multipurpose conversions of intermediate metabolism	Intermediary metabolism
pRL100244	pRL10	pRL100244	flavin monooxygenase/reductase	17	660	11	3.3.15	Pool, multipurpose conversions of intermediate metabolism	Intermediary metabolism
pRL100245	pRL10	pRL100245	monooxygenase	69	2144	18	3.3.15	Pool, multipurpose conversions of intermediate metabolism	Intermediary metabolism
pRL100246	pRL10	pRL100246	aldehyde dehydrogenase	69	2825	24	3.3.15	Pool, multipurpose conversions of intermediate metabolism	Intermediary metabolism
pRL100247	pRL10	pRL100247	hypothetical protein	11	556	6	0.0.2	Conserved in other organism than E.coli	Hypothetical
pRL100248	pRL10	gtsA	SBP of ABC transporter POPT GABA transporter	25	529	20	1.5.0	Transport/binding proteins	Transporters
pRL100249	pRL10	gtsB	permease component of ABC transporter POPT GABA transporter	40	898	13	1.5.0	Transport/binding proteins	Transporters
pRL100250	pRL10	gtsC	permease component of ABC transporter POPT GABA transporter	23	689	9	1.5.0	Transport/binding proteins	Transporters
pRL100251	pRL10	gtsD	ATP-binding component of ABC transporter POPT GABA transporter	57	2075	16	1.5.0	Transport/binding proteins	Transporters
pRL100252	pRL10	gabD4	bifunctional succinate-semialdehyde dehydrogenase [NADP+] / succinate-semialdehyde dehydrogenase	30	980	19	3.4.2	Amino acids	Intermediary metabolism
pRL100253	pRL10	pRL100253	hypothetical protein	16	413	4	0.0.2	Conserved in other organism than E.coli	Hypothetical
pRL100255	pRL10	pRL100255	hypothetical protein	23	675	6	0.0.2	Conserved in other organism than E.coli	Hypothetical
pRL100256	pRL10	pRL100256	ATP-binding component of ABC transporter Unclass	37	1380	14	1.5.0	Transport/binding proteins	Transporters
pRL100257	pRL10	pRL100257	permease component of ABC transporter Unclass	50	1689	17	1.5.0	Transport/binding proteins	Transporters
pRL100258	pRL10	pRL100258	permease component of ABC transporter Unclass	53	2037	18	1.5.0	Transport/binding proteins	Transporters
pRL100259	pRL10	pRL100259	SBP of ABC transporter Unclass	55	1599	24	1.5.0	Transport/binding proteins	Transporters
pRL100260	pRL10	pRL100260	alfa-L-rhamnosidase	151	5584	44	3.4.3	Carbon compounds, Cachetuate catabolism	Intermediary metabolism
pRL100261	pRL10	pRL100261	LacI family transcriptional regulator (repressor)	23	1442	21	6.3.5	LacI?	Regulation
pRL100262	pRL10	pRL100262	LacI family transcriptional regulator (repressor)	54	3399	14	6.3.5	LacI?	Regulation
pRL100263	pRL10	pRL100263	SBP of ABC transporter CUT1	159	5782	30	1.5.3	Carbohydrates, organic acids and alcohols; PTS	Transporters
pRL100264	pRL10	pRL100264	permease component of ABC transporter CUT1	36	974	11	1.5.3	Carbohydrates, organic acids and alcohols; PTS	Transporters
pRL100265	pRL10	pRL100265	permease component of ABC transporter CUT1	32	760	13	1.5.3	Carbohydrates, organic acids and alcohols; PTS	Transporters
pRL100266	pRL10	pRL100266	glycosyl hydrolase (DUF1680)	188	5723	42	3.3.15	Pool, multipurpose conversions of intermediate metabolism	Intermediary metabolism
pRL100267	pRL10	pRL100267	ATP-binding component of ABC transporter CUT1	46	1659	17	1.5.3	Carbohydrates, organic acids and alcohols; PTS	Transporters
pRL100268	pRL10	pRL100268	dihydrodipicolinate synthase	45	1376	10	3.1.13	Lysine	Amino acid biosynthesis
pRL100269	pRL10	pRL100269	GntR family transcriptional regulator	41	1383	12	6.3.3	GntR?	Regulation
pRL100270	pRL10	pRL100270	proline iminopeptidase	192	7071	29	2.1.4	Degradation of proteins, peptides, glycoproteins	Degradation protein/amino acids
pRL100271	pRL10	pRL100271	dipeptidase	59	1517	18	2.1.4	Degradation of proteins, peptides, glycoproteins	Degradation protein/amino acids
pRL100273	pRL10	pRL100273	transmembrane protein	29	601	17	4.1.1	Inner membrane	Cell membrane/envelope
pRL100274	pRL10	fucA	bifunctional alpha-L-fucosidase / fucosidase	97	2984	26	3.4.3	Carbon compounds, Cachetuate catabolism	Intermediary metabolism
pRL100275	pRL10	pRL100275	LacI family transcriptional regulator (repressor)	11	284	13	6.3.5	LacI?	Regulation
pRL100276	pRL10	pRL100276	SBP of ABC transporter PepT	138	5044	48	1.5.0	Transport/binding proteins	Transporters
pRL100277	pRL10	pRL100277	permease component of ABC transporter PepT	60	1761	16	1.5.0	Transport/binding proteins	Transporters
pRL100278	pRL10	pRL100278	permease component of ABC transporter PepT	71	1982	20	1.5.0	Transport/binding proteins	Transporters
pRL100279	pRL10	pRL100279	ATP-binding component of ABC transporter PepT	68	5105	10	1.5.0	Transport/binding proteins	Transporters
pRL100280	pRL10	pRL100280	ATP-binding component of ABC transporter PepT	51	1950	14	1.5.0	Transport/binding proteins	Transporters
pRL100281	pRL10	pRL100281	inositol utilisation protein	71	3032	18	3.4.3	Carbon compounds, Cachetuate catabolism	Intermediary metabolism
pRL100282	pRL10	pRL100282	glyosyl hydrolase with strong homology to mouse alpha-L-iduronidase	74	2374	32	4.1.2	Murein sacculus, petidoglycan	Cell membrane/envelope
pRL100283	pRL10	pRL100283	hypothetical protein	55	2720	15	0.0.2	Conserved in other organism than E.coli	Hypothetical
pRL100284	pRL10	pRL100284	2-hydroxyacid dehydrogenase	13	441	9	3.3.15	Pool, multipurpose conversions of intermediate metabolism	Intermediary metabolism
pRL100285	pRL10	pRL100285	hypothetical protein	58	2099	17	0.0.1	Conserved in E. coli	Hypothetical
pRL100286	pRL10	pRL100286	RND family efflux transporter (inner membrane protein)	224	12715	33	1.5.5	Other	Transporters
pRL100287	pRL10	pRL100287	RND family efflux transporter (membrane fusion protein)	66	1970	13	1.5.5	Other	Transporters
pRL100288	pRL10	pRL100288	two-component sensor/regulator; transcriptional regulator	45	1422	14	6.1.2	Response regulator	Regulation
pRL100289	pRL10	pRL100289	two-component sensor/regulator; histidine kinase	19	639	14	6.1.1	Sensor kinase	Regulation
pRL100290	pRL10	pRL100290	CBS domain protein	18	824	9	7.0.0	Not classified (included putative assignments)	Not classified
pRL100291	pRL10	pRL100291	outer membrane protein, similar to nodulation protein NodT, TolC homologue	93	3026	23	3.3.22	Nitrogen metabolism (urease)	Nitrogen metabolism
pRL100292	pRL10	pRL100292	bifunctional citrate lyase beta chain / citrate lyase subunit beta	18	721	10	3.5.8	TCA cycle	Aerobic respiration/TCA cycle
pRL100293	pRL10	pRL100293	MaoC dehydratase family protein	9	297	5	7.0.0	Not classified (included putative assignments)	Not classified
pRL100294	pRL10	mccc1	methylcrotonyl-CoA carboxylase alpha chain	131	4987	29	3.4.2	Amino acids	Intermediary metabolism
pRL100295	pRL10	mccc2	methylcrotonyl-CoA carboxylase	114	4080	23	3.4.2	Amino acids	Intermediary metabolism
pRL100296	pRL10	ivdH	isovaleryl-CoA dehydrogenase	87	3388	17	3.4.2	Amino acids	Intermediary metabolism
pRL100297	pRL10	pRL100297	hypothetical protein	22	608	5	0.0.1	Conserved in E. coli	Hypothetical
pRL100298	pRL10	pRL100298	hypothetical protein	31	1132	9	0.0.2	Conserved in other organism than E.coli	Hypothetical
pRL100299	pRL10	pRL100299	AraC family transcriptional regulator (activator)	31	1217	13	6.3.2	AraC?	Regulation
pRL100300	pRL10	pRL100300	short-chain dehydrogenase/reductase	22	592	6	3.3.15	Pool, multipurpose conversions of intermediate metabolism	Intermediary metabolism
pRL100301	pRL10	pRL100301	acyl-CoA thiolase	41	1672	12	3.3.15	Pool, multipurpose conversions of intermediate metabolism	Intermediary metabolism
pRL100302	pRL10	pRL100302	acyl-CoA dehydrogenase	56	1365	20	3.3.15	Pool, multipurpose conversions of intermediate metabolism	Intermediary metabolism
pRL100303	pRL10	pRL100303	2-oxoisovalerate dehydrogenase	141	5655	19	3.4.2	Amino acids	Intermediary metabolism
pRL100304	pRL10	pRL100304	bifunctional 2-oxoisovalerate dehydrogenase betasubunit / 2-oxoisovalerate dehydrogenase subunit beta	101	4143	19	3.4.2	Amino acids	Intermediary metabolism
pRL100305	pRL10	pRL100305	bifunctional lipoamide acyltransferase componentof branched-chain alpha-keto acid dehydrogenase complex /branched-chain alpha-keto acid dehydrogenase E2 subunit	33	1429	14	3.3.15	Pool, multipurpose conversions of intermediate metabolism	Intermediary metabolism
pRL100306	pRL10	lpdV	bifunctional dihydrolipoyl dehydrogenase / dihydrolipoamide dehydrogenase	22	617	15	3.3.4	Gluconeogenesis	Aerobic respiration/TCA cycle
pRL100309	pRL10	cadB	cadherin domain-containing calcium-binding glycoprotein, involed in cell to cell contact?	76	3011	32	1.5.2	Cations	Transporters
pRL100311	pRL10	pRL100311	transmembrane polysaccharide synthesis protein	16	458	6	4.1.4	Surface polysaccharide & antigens, EPS	Cell membrane/envelope
pRL100312	pRL10	pRL100312	hydrolase	45	1631	17	3.3.15	Pool, multipurpose conversions of intermediate metabolism	Intermediary metabolism
pRL100313	pRL10	pRL100313	hypothetical protein	91	3143	25	0.0.2	Conserved in other organism than E.coli	Hypothetical
pRL100313A	pRL10	pRL100313A	hypothetical protein	69	2853	15	0.0.0	Unknown function, no known homologues	Hypothetical
pRL100314	pRL10	pRL100314	hypothetical protein	4	79	4	0.0.1	Conserved in E. coli	Hypothetical
pRL100314A	pRL10	pRL100314A	hypothetical protein	49	1348	22	0.0.0	Unknown function, no known homologues	Hypothetical
pRL100316	pRL10	pRL100316	hypothetical protein	1	17	3	0.0.0	Unknown function, no known homologues	Hypothetical
pRL100317	pRL10	pRL100317	hypothetical protein	42	1396	7	0.0.0	Unknown function, no known homologues	Hypothetical
pRL100319	pRL10	pRL100319	hypothetical protein	33	885	8	0.0.1	Conserved in E. coli	Hypothetical
pRL100320	pRL10	phnA	polybetahydroxybutyrate synthesis PhnA protein	6	107	6	1.6.1	Adaptations, atypical conditions	Adaptation
pRL100321	pRL10	pRL100321	hypothetical protein	31	841	9	0.0.1	Conserved in E. coli	Hypothetical
pRL100322	pRL10	pRL100322	hypothetical protein	8	227	8	0.0.2	Conserved in other organism than E.coli	Hypothetical
pRL100323	pRL10	pRL100323	hypothetical protein	16	353	5	0.0.0	Unknown function, no known homologues	Hypothetical
pRL100324	pRL10	iroE	esterase, IroE	38	1147	21	3.3.15	Pool, multipurpose conversions of intermediate metabolism	Intermediary metabolism
pRL100325	pRL10	fhuA1	outer membrane siderophore receptor	202	15878	81	1.5.2	Cations	Transporters
pRL100326	pRL10	fhuB	permease component of ABC transporter FeCT FhuB siderophore (vicibactin Fe3+ complex) transporter	105	3308	29	1.5.2	Cations	Transporters
pRL100327	pRL10	fhuD	SBP of ABC transporter FeCT FhuD siderophore (vicibactin Fe3+ complex) transporter	24	569	11	1.5.2	Cations	Transporters
pRL100328	pRL10	fhuC	ATP-binding component of ABC transporter FeCT FhuC siderophore (vicibactin Fe3+ complex) transporter	34	953	17	1.5.2	Cations	Transporters
pRL100329	pRL10	pRL100329	hypothetical protein	41	1244	12	0.0.2	Conserved in other organism than E.coli	Hypothetical
pRL100330	pRL10	pRL100330	hypothetical protein	39	1299	15	0.0.1	Conserved in E. coli	Hypothetical
pRL100331	pRL10	pRL100331	LysR family transcriptional regulator	82	2405	22	6.3.6	LysR?	Regulation
pRL100332	pRL10	pRL100332	hypothetical protein	46	1286	8	0.0.0	Unknown function, no known homologues	Hypothetical
pRL100333	pRL10	pRL100333	hypothetical protein	26	882	7	0.0.2	Conserved in other organism than E.coli	Hypothetical
pRL100334	pRL10	pRL100334	hypothetical protein	68	3257	13	0.0.1	Conserved in E. coli	Hypothetical
pRL100335	pRL10	pRL100335	glutathione-S-transferase protein	32	1367	9	1.6.1	Adaptations, atypical conditions	Adaptation
pRL100336	pRL10	atzB	hydroxylchloroatrazine ethylaminohydrolase	172	6452	23	1.4.2	Detoxification	Adaptation
pRL100337	pRL10	pRL100337	SBP of ABC transporter CUT2	63	2323	17	1.5.3	Carbohydrates, organic acids and alcohols; PTS	Transporters
pRL100338	pRL10	pRL100338	ATP-binding:ATP-binding (ABC:ABC) component of ABC transporter CUT2	32	1013	12	1.5.3	Carbohydrates, organic acids and alcohols; PTS	Transporters
pRL100339	pRL10	pRL100339	permease component of ABC transporter CUT2	67	2087	17	1.5.3	Carbohydrates, organic acids and alcohols; PTS	Transporters
pRL100340	pRL10	pRL100340	permease component of ABC transporter CUT2	61	1616	15	1.5.3	Carbohydrates, organic acids and alcohols; PTS	Transporters
pRL100341	pRL10	pRL100341	hypothetical protein	63	1614	8	0.0.2	Conserved in other organism than E.coli	Hypothetical
pRL100342	pRL10	pitX	pit accessory protein	35	1473	7	1.5.4	Anions	Transporters
pRL100343	pRL10	pit2	phosphate transporter	39	934	19	1.5.4	Anions	Transporters
pRL100344	pRL10	pRL100344	SBP of ABC transporter NitT	41	1020	22	1.5.4	Anions	Transporters
pRL100345	pRL10	pRL100345	permease component of ABC transporter NitT	55	2085	13	1.5.4	Anions	Transporters
pRL100346	pRL10	pRL100346	ATP-binding component of ABC transporter NitT	9	320	7	1.5.4	Anions	Transporters
pRL100347	pRL10	pRL100347	GntR family transcriptional regulator	44	1635	12	6.3.3	GntR?	Regulation
pRL100348	pRL10	pRL100348	SBP of ABC transporter CUT2 (lipoprotein)	80	2516	17	1.5.3	Carbohydrates, organic acids and alcohols; PTS	Transporters
pRL100349	pRL10	pRL100349	permease component of ABC transporter CUT2	71	2138	17	1.5.3	Carbohydrates, organic acids and alcohols; PTS	Transporters
pRL100350	pRL10	pRL100350	permease component of ABC transporter CUT2	37	933	12	1.5.3	Carbohydrates, organic acids and alcohols; PTS	Transporters
pRL100351	pRL10	amiF	formamidase	56	1711	17	3.2.5	Folic acid	Other biosynthesis
pRL100352	pRL10	pRL100352	amidase	17	603	13	3.4.5	Other	Intermediary metabolism
pRL100353	pRL10	atzD	cyanuric acid amidohydrolase	42	1688	11	1.4.2	Detoxification	Adaptation
pRL100354	pRL10	pRL100354	ATP-binding:ATP-binding (ABC:ABC) component of ABC transporter CUT2	56	1888	16	1.5.3	Carbohydrates, organic acids and alcohols; PTS	Transporters
pRL100355	pRL10	pRL100355	isochorismatase	30	1525	5	3.4.2	Amino acids	Intermediary metabolism
pRL100356	pRL10	pRL100356	allophanate hydrolase	12	296	6	1.4.2	Detoxification	Adaptation
pRL100357	pRL10	pRL100357	ATP-binding component of ABC transporter CUT2	33	1244	11	1.5.3	Carbohydrates, organic acids and alcohols; PTS	Transporters
pRL100358	pRL10	pRL100358	permease component of ABC transporter CUT2	60	1883	13	1.5.3	Carbohydrates, organic acids and alcohols; PTS	Transporters
pRL100359	pRL10	pRL100359	permease component of ABC transporter CUT2	36	1530	10	1.5.3	Carbohydrates, organic acids and alcohols; PTS	Transporters
pRL100360	pRL10	pRL100360	SBP of ABC transporter CUT2	30	828	13	1.5.3	Carbohydrates, organic acids and alcohols; PTS	Transporters
pRL100361	pRL10	pRL100361	GntR family transcriptional regulator	18	528	11	6.3.3	GntR?	Regulation
pRL100362	pRL10	pRL100362	LysR family transcriptional regulator	48	1467	12	6.3.6	LysR?	Regulation
pRL100363	pRL10	ntaA2	nitrilotriacetate monooxygenase component A	85	3016	17	1.4.2	Detoxification	Adaptation
pRL100364	pRL10	pRL100364	flavin reductase	21	706	11	3.3.15	Pool, multipurpose conversions of intermediate metabolism	Intermediary metabolism
pRL100365	pRL10	pRL100365	aminotransferase	36	1216	29	3.3.15	Pool, multipurpose conversions of intermediate metabolism	Intermediary metabolism
pRL100366	pRL10	agmaT	agmatinase	89	2537	18	3.3.14	Polyamine biosynthesis, Putrescine	Amino acid biosynthesis
pRL100367	pRL10	pRL100367	hypothetical protein	34	673	11	0.0.1	Conserved in E. coli	Hypothetical
pRL100368	pRL10	pRL100368	transmembrane GGDEF/EAL sensory box protein	77	6374	28	6.0.0	Regulation	Regulation
pRL100369	pRL10	pRL100369	SBP of ABC transporter amino acid binding? Family not known	64	1993	22	1.5.0	Transport/binding proteins	Transporters
pRL100370	pRL10	fdhA	glutathione-independent formaldehyde dehydrogenase	84	3414	22	3.4.2	Amino acids	Intermediary metabolism
pRL100371	pRL10	pRL100371	transmembrane protein	42	1110	6	4.1.1	Inner membrane	Cell membrane/envelope
pRL100372	pRL10	pRL100372	LysR family transcriptional regulator	38	1266	14	6.3.6	LysR?	Regulation
pRL100373	pRL10	pRL100373	AraC family transcriptional regulator (activator)	53	1830	20	6.3.2	AraC?	Regulation
pRL100374	pRL10	pRL100374	hypothetical protein	24	761	7	0.0.1	Conserved in E. coli	Hypothetical
pRL100375	pRL10	pRL100375	bifunctional hydroxylacyl-CoA dehydrogenase / bifunctional 3-hydroxyacyl-CoA dehydrogenase/thioesterase	102	4637	20	3.4.4	Fatty acids	Intermediary metabolism
pRL100376	pRL10	pRL100376	acyl-CoA dehydrogenase	122	5390	19	3.3.15	Pool, multipurpose conversions of intermediate metabolism	Intermediary metabolism
pRL100377	pRL10	pRL100377	acyl-CoA synthetase	61	3603	23	3.3.15	Pool, multipurpose conversions of intermediate metabolism	Intermediary metabolism
pRL100378	pRL10	pRL100378	bifunctional enoyl-CoA dehydratase / carnitinyl-CoA dehydratase	10	293	5	3.3.15	Pool, multipurpose conversions of intermediate metabolism	Intermediary metabolism
pRL100379	pRL10	pRL100379	SBP of ABC transporter PepT	101	3351	24	1.5.0	Transport/binding proteins	Transporters
pRL100380	pRL10	pRL100380	permease component of ABC transporter PepT	85	3008	20	1.5.0	Transport/binding proteins	Transporters
pRL100381	pRL10	pRL100381	permease component of ABC transporter PepT	40	981	12	1.5.0	Transport/binding proteins	Transporters
pRL100382	pRL10	pRL100382	ATP-binding:ATP-binding (ABC:ABC) component of ABC transporter PepT	160	8090	25	1.5.0	Transport/binding proteins	Transporters
pRL100383	pRL10	pRL100383	peptidase	133	5060	34	2.1.4	Degradation of proteins, peptides, glycoproteins	Degradation protein/amino acids
pRL100384	pRL10	pRL100384	bifunctional esterase/lipase / carboxylesterase	25	1071	14	3.3.15	Pool, multipurpose conversions of intermediate metabolism	Intermediary metabolism
pRL100385	pRL10	ecfM	RNA polymerase ECF sigma factor, family ECF20/ECF01	33	1039	11	6.2.1	sigma factor	Regulation
pRL100386	pRL10	pRL100386	von Willebrand factor type A	35	766	26	4.1.1	Inner membrane	Cell membrane/envelope
pRL100387	pRL10	pRL100387	gluconolactonase precursor	47	1359	20	3.3.15	Pool, multipurpose conversions of intermediate metabolism	Intermediary metabolism
pRL100388	pRL10	pRL100388	LacI family transcriptional regulator (repressor)	53	1623	17	6.3.5	LacI?	Regulation
pRL100389	pRL10	idnD	L-idonate 5-dehydrogenase	30	1315	8	3.4.3	Carbon compounds, Cachetuate catabolism	Intermediary metabolism
pRL100390	pRL10	pRL100390	bifunctional NAD-binding D-isomer specific 2-hydroxyacid dehydrogenase / gluconate dehydrogenase	19	1184	13	3.5.6	Oxidative branch, pentose pathway	Aerobic respiration/TCA cycle
pRL100391	pRL10	gno1	gluconate 5-dehydrogenase	24	878	12	3.5.6	Oxidative branch, pentose pathway	Aerobic respiration/TCA cycle
pRL100392	pRL10	idnK2	bifunctional gluconokinase / gluconate kinase	15	750	6	3.5.6	Oxidative branch, pentose pathway	Aerobic respiration/TCA cycle
pRL100393	pRL10	pRL100393	NAD-binding protein	8	203	6	3.3.15	Pool, multipurpose conversions of intermediate metabolism	Intermediary metabolism
pRL100394	pRL10	pRL100394	ATP-binding:ATP-binding (ABC:ABC) component of ABC transporter CUT2	106	4498	15	1.5.3	Carbohydrates, organic acids and alcohols; PTS	Transporters
pRL100395	pRL10	pRL100395	permease component of ABC transporter CUT2	70	2153	17	1.5.3	Carbohydrates, organic acids and alcohols; PTS	Transporters
pRL100396	pRL10	pRL100396	SBP of ABC transporter CUT2	54	1765	17	1.5.3	Carbohydrates, organic acids and alcohols; PTS	Transporters
pRL100397	pRL10	pRL100397	hypothetical protein	16	467	9	0.0.1	Conserved in E. coli	Hypothetical
pRL100398	pRL10	pRL100398	SBP of ABC transporter Unclass	82	2436	17	1.5.0	Transport/binding proteins	Transporters
pRL100399	pRL10	pRL100399	permease component of ABC transporter Unclass	38	937	12	1.5.0	Transport/binding proteins	Transporters
pRL100400	pRL10	pRL100400	ATP-binding component of ABC transporter Unclass	5	282	2	1.5.0	Transport/binding proteins	Transporters
pRL100401	pRL10	ntaA1	nitrilotriacetate monooxygenase component a	90	3038	28	1.4.2	Detoxification	Adaptation
pRL100402	pRL10	pRL100402	sulfonate mono-oxygenase	25	796	18	1.4.2	Detoxification	Adaptation
pRL100403	pRL10	mcpG	methyl-accepting chemotaxis receptor	33	1820	16	1.1.1	Chemotaxis and mobility	Motility/chemotaxis
pRL100404	pRL10	mctP	transmembrane sodium-solute symporter	201	7001	33	1.5.0	Transport/binding proteins	Transporters
pRL100405	pRL10	pRL100405	transmembrane protein	64	2806	7	4.1.1	Inner membrane	Cell membrane/envelope
pRL100406	pRL10	mctR	two-component sensor/regulator; transcriptional regulator	35	958	8	6.1.2	Response regulator	Regulation
pRL100407	pRL10	mctS	two-component sensor/regulator; histidine kinase	61	1829	18	6.1.1	Sensor kinase	Regulation
pRL100408	pRL10	pRL100408	AsnC family transcriptional regulator	45	1264	8	6.3.1	AsnC?	Regulation
pRL100409	pRL10	pRL100409	ATP-binding component of ABC transporter Unclass	13	529	9	1.5.0	Transport/binding proteins	Transporters
pRL100410	pRL10	pRL100410	SBP of ABC transporter Unclass, homology with aotJ (lysine arginine ornithine BP) of Agrobacterium	47	1190	15	1.5.0	Transport/binding proteins	Transporters
pRL100411	pRL10	pRL100411	permease component of ABC transporter Unclass	69	2703	12	1.5.0	Transport/binding proteins	Transporters
pRL100412	pRL10	pRL100412	permease component of ABC transporter Unclass	73	2220	15	1.5.0	Transport/binding proteins	Transporters
pRL100413	pRL10	pRL100413	methyltransferase	78	2568	12	3.3.15	Pool, multipurpose conversions of intermediate metabolism	Intermediary metabolism
pRL100414	pRL10	pRL100414	IclR family transcriptional regulator	36	1224	9	6.3.4	IclR?	Regulation
pRL100415	pRL10	pRL100415	SBP of ABC transporter CUT2	47	1603	17	1.5.3	Carbohydrates, organic acids and alcohols; PTS	Transporters
pRL100416	pRL10	pRL100416	ATP-binding:ATP-binding (ABC:ABC) component of ABC transporter CUT2	55	2199	14	1.5.3	Carbohydrates, organic acids and alcohols; PTS	Transporters
pRL100417	pRL10	pRL100417	permease component of ABC transporter CUT2	27	1073	9	1.5.3	Carbohydrates, organic acids and alcohols; PTS	Transporters
pRL100418	pRL10	pRL100418	permease component of ABC transporter CUT2	45	2666	7	1.5.3	Carbohydrates, organic acids and alcohols; PTS	Transporters
pRL100419	pRL10	pRL100419	hypothetical protein	25	922	12	0.0.1	Conserved in E. coli	Hypothetical
pRL100420	pRL10	pRL100420	hypothetical protein	33	1149	15	0.0.2	Conserved in other organism than E.coli	Hypothetical
pRL100421	pRL10	pRL100421	ribonuclease-L-PSP family protein	25	608	8	7.0.0	Not classified (included putative assignments)	Not classified
pRL100422	pRL10	pRL100422	hypothetical protein	51	1703	13	0.0.2	Conserved in other organism than E.coli	Hypothetical
pRL100423	pRL10	pRL100423	hypothetical protein	61	2349	20	0.0.2	Conserved in other organism than E.coli	Hypothetical
pRL100424	pRL10	pRL100424	methyltransferase	51	1209	14	3.3.15	Pool, multipurpose conversions of intermediate metabolism	Intermediary metabolism
pRL100425	pRL10	pRL100425	SBP of ABC transporter Unclass	32	1726	13	1.5.0	Transport/binding proteins	Transporters
pRL100426	pRL10	pRL100426	ATP-binding component of ABC transporter Unclass	4	99	5	1.5.0	Transport/binding proteins	Transporters
pRL100427	pRL10	pRL100427	permease component of ABC transporter Unclass	54	2054	14	1.5.0	Transport/binding proteins	Transporters
pRL100428	pRL10	pRL100428	permease component of ABC transporter Unclass	28	878	15	1.5.0	Transport/binding proteins	Transporters
pRL100429	pRL10	pRL100429	short-chain dehydrogenase	22	515	10	3.3.15	Pool, multipurpose conversions of intermediate metabolism	Intermediary metabolism
pRL100430	pRL10	pRL100430	LysR family transcriptional regulator	22	882	13	6.3.6	LysR?	Regulation
pRL100431	pRL10	aatA2	bifunctional aspartate aminotransferase A / aspartate aminotransferase	95	2972	26	3.4.2	Amino acids	Intermediary metabolism
pRL100432	pRL10	pRL100432	lactam utilization protein	56	2925	12	3.4.3	Carbon compounds, Cachetuate catabolism	Intermediary metabolism
pRL100433	pRL10	pRL100433	allophanate hydrolase subunit 2	37	1374	15	3.4.2	Amino acids	Intermediary metabolism
pRL100434	pRL10	pRL100434	allophanate hydrolase subunit 1	41	1228	10	3.4.2	Amino acids	Intermediary metabolism
pRL100435	pRL10	pRL100435	hypothetical protein	15	1236	6	0.0.2	Conserved in other organism than E.coli	Hypothetical
pRL100436	pRL10	accC2	biotin carboxylase	106	4820	23	3.6.0	Fatty acid biosynthesis	Other biosynthesis
pRL100437	pRL10	accB2	biotin carboxyl carrier protein of acetyl-CoA carboxylase	14	539	3	3.6.0	Fatty acid biosynthesis	Other biosynthesis
pRL100438	pRL10	pRL100438	LacI family transcriptional regulator (repressor)	53	2156	15	6.3.5	LacI?	Regulation
pRL100439	pRL10	pRL100439	inositol degradation protein	28	841	12	3.4.4	Fatty acids	Intermediary metabolism
pRL100440	pRL10	pRL100440	SBP of ABC transporter CUT1	77	3650	13	1.5.3	Carbohydrates, organic acids and alcohols; PTS	Transporters
pRL100441	pRL10	pRL100441	permease component of ABC transporter CUT1	78	2359	10	1.5.3	Carbohydrates, organic acids and alcohols; PTS	Transporters
pRL100442	pRL10	pRL100442	permease component of ABC transporter CUT1	23	689	13	1.5.3	Carbohydrates, organic acids and alcohols; PTS	Transporters
pRL100443	pRL10	pRL100443	ATP-binding component of ABC transporter CUT1	21	884	11	1.5.3	Carbohydrates, organic acids and alcohols; PTS	Transporters
pRL100444	pRL10	pRL100444	oxidoreductase	63	1821	23	3.3.15	Pool, multipurpose conversions of intermediate metabolism	Intermediary metabolism
pRL100445	pRL10	pRL100445	hypothetical protein	79	3066	21	0.0.2	Conserved in other organism than E.coli	Hypothetical
pRL100446	pRL10	pRL100446	aldo-keto reductase	33	965	10	3.3.15	Pool, multipurpose conversions of intermediate metabolism	Intermediary metabolism
pRL100447	pRL10	pRL100447	LysR family transcriptional regulator	18	627	13	6.3.6	LysR?	Regulation
pRL100448	pRL10	pRL100448	general stress protein	53	1878	12	1.6.1	Adaptations, atypical conditions	Adaptation
pRL100449	pRL10	pRL100449	hypothetical protein	13	280	2	0.0.0	Unknown function, no known homologues	Hypothetical
pRL100450	pRL10	rpsU3	30S ribosomal protein S21B	2	155	3	4.2.0	Ribosome constituents	Ribosomal protein
pRL100451	pRL10	rapA2	autoaggregation protein	80	2774	16	1.6.1	Adaptations, atypical conditions	Adaptation
pRL100452	pRL10	pRL100452	hypothetical protein	17	366	6	0.0.2	Conserved in other organism than E.coli	Hypothetical
pRL100453	pRL10	pRL100453	transketolase	96	3556	29	3.5.6	Oxidative branch, pentose pathway	Aerobic respiration/TCA cycle
pRL100454	pRL10	pRL100454	LuxR/GerE family transcriptional regulator	74	3085	23	6.3.11	LuxR? (GerR)	Regulation
pRL100455	pRL10	pRL100455	hypothetical ATPase	137	3759	48	3.3.17	Salvage of nucleosides and nucleotides	Nucleic acid replication/repair/synthesis
pRL100457	pRL10	pRL100457	TetR family transcriptional regulator	23	716	13	6.3.8	TetR?	Regulation
pRL100458	pRL10	pRL100458	hypothetical protein	74	2290	13	0.0.0	Unknown function, no known homologues	Hypothetical
pRL100459	pRL10	pRL100459	hypothetical protein	24	478	8	0.0.1	Conserved in E. coli	Hypothetical
pRL100460	pRL10	pRL100460	lipid biosynthesis 3-oxoacyl-[acyl-carrier-protein] reductase	33	967	12	3.6.0	Fatty acid biosynthesis	Other biosynthesis
pRL100461	pRL10	rbtD1	ribitol 2-dehydrogenase	29	1002	7	3.3.21	Other	Intermediary metabolism
pRL100462	pRL10	pRL100462	permease component of ABC transporter CUT2	45	972	14	1.5.3	Carbohydrates, organic acids and alcohols; PTS	Transporters
pRL100463	pRL10	pRL100463	ATP-binding component of ABC transporter CUT2	31	1758	8	1.5.3	Carbohydrates, organic acids and alcohols; PTS	Transporters
pRL100464	pRL10	pRL100464	SBP of ABC transporter CUT2	63	1881	18	1.5.3	Carbohydrates, organic acids and alcohols; PTS	Transporters
pRL100465	pRL10	pRL100465	AraC family transcriptional regulator (activator)	82	2994	22	6.3.2	AraC?	Regulation
pRL100466	pRL10	otsB	trehalose-phosphatase	21	642	10	3.4.3	Carbon compounds, Cachetuate catabolism	Intermediary metabolism
pRL100467	pRL10	pRL100467	hypothetical protein	22	824	12	0.0.2	Conserved in other organism than E.coli	Hypothetical
pRL100468	pRL10	pRL100468	hypothetical protein	16	1073	5	0.0.2	Conserved in other organism than E.coli	Hypothetical
pRL100470	pRL10	pRL100470	hypothetical protein	21	588	13	0.0.0	Unknown function, no known homologues	Hypothetical
pRL110004	pRL11	pRL110004	hypothetical protein	21	635	19	0.0.2	Conserved in other organism than E.coli	Hypothetical
pRL110005	pRL11	pRL110005	transmembrane YccA-like protein (role in maintaining membrane integrity) BI-1 (BAX-Inhibitor) with anti-apoptotic effect	49	1454	14	4.1.1	Inner membrane	Cell membrane/envelope
pRL110006	pRL11	asfN	transmembrane anti-sigma factor (COG5662), AsfN	30	904	17	6.2.2	anti sigma factor	Regulation
pRL110007	pRL11	ecfN	RNA polymerase ECF sigma factor, EcfN, family ECF26	5	549	4	6.2.1	sigma factor	Regulation
pRL110008	pRL11	pRL110008	hypothetical protein	9	384	6	0.0.0	Unknown function, no known homologues	Hypothetical
pRL110009	pRL11	hmrR1	MerR family transcriptional regulator (copper export)	13	245	9	6.3.12	MerR?	Regulation
pRL110010	pRL11	actP	copper-transporting p-type ATPase	103	3961	25	1.6.1	Adaptations, atypical conditions	Adaptation
pRL110011	pRL11	treY	bifunctional trehalose synthase / putative trehalose synthase	171	7595	44	2.2.8	Polysaccharides - (cytoplasmic)	Other biosynthesis
pRL110012	pRL11	pRL110012	penicillin-binding family protein	81	3240	23	4.1.2	Murein sacculus, petidoglycan	Cell membrane/envelope
pRL110013	pRL11	pRL110013	hypothetical protein	463	20972	85	0.0.1	Conserved in E. coli	Hypothetical
pRL110014	pRL11	msrA	bifunctional peptide methionine sulfoxide reductase MsrA / methionine sulfoxide reductase A	46	1480	15	2.2.10	Proteins - translation and modification	Protein biosynthesis/modification
pRL110015	pRL11	ldt16	conserved hypothetical protein	54	1790	13	0.0.1	Conserved in E. coli	Hypothetical
pRL110016	pRL11	pRL110016	hypothetical protein	38	1133	14	0.0.2	Conserved in other organism than E.coli	Hypothetical
pRL110017	pRL11	pRL110017	TetR family transcriptional regulator	13	301	11	6.3.8	TetR?	Regulation
pRL110018	pRL11	pRL110018	transmembrane major facilitator subfamily transporter protein, exporter	41	1275	24	1.5.5	Other	Transporters
pRL110019	pRL11	pRL110019	transmembrane transporter protein	59	1748	20	1.5.0	Transport/binding proteins	Transporters
pRL110020	pRL11	pRL110020	SBP of ABC transporter NitT	62	2006	17	1.5.4	Anions	Transporters
pRL110021	pRL11	pRL110021	ATP-binding component of ABC transporter NitT	9	588	9	1.5.4	Anions	Transporters
pRL110022	pRL11	pRL110022	permease component of ABC transporter NitT	18	518	6	1.5.4	Anions	Transporters
pRL110023	pRL11	pRL110023	FAD-dependent oxidoreductase, similar to E.coli invasion protein	86	3266	22	3.3.15	Pool, multipurpose conversions of intermediate metabolism	Intermediary metabolism
pRL110024	pRL11	pRL110024	acyl-CoA transferase	81	2187	14	3.3.15	Pool, multipurpose conversions of intermediate metabolism	Intermediary metabolism
pRL110025	pRL11	caiD	bifunctional carnitinyl-CoA dehydratase / putative carnitinyl-CoA dehydratase	9	286	3	3.5.2	Anaerobic respiration	Other
pRL110026	pRL11	pRL110026	LysR family transcriptional regulator	60	2148	15	6.3.6	LysR?	Regulation
pRL110027	pRL11	pRL110027	amidohydrolase	50	1510	16	3.3.15	Pool, multipurpose conversions of intermediate metabolism	Intermediary metabolism
pRL110028	pRL11	pRL110028	dihydrodipicolinate synthase	66	2337	22	3.1.13	Lysine	Amino acid biosynthesis
pRL110029	pRL11	pRL110029	ferredoxin	59	2039	8	3.5.3	Electron transport, cytochromes + redox	Electron transfer
pRL110030	pRL11	pRL110030	LacI family transcriptional regulator (repressor)	32	1059	13	6.3.5	LacI?	Regulation
pRL110031	pRL11	pRL110031	LacI family transcriptional regulator (repressor)	12	890	7	6.3.5	LacI?	Regulation
pRL110032	pRL11	pRL110032	transmembrane protein	25	841	9	4.1.1	Inner membrane	Cell membrane/envelope
pRL110033	pRL11	pRL110033	ATP-binding:permease (ABC:IMP) component of ABC transporter Export, beta 1-2-glucan export	109	3758	27	1.5.5	Other	Transporters
pRL110034	pRL11	pRL110034	ATP-binding:permease (ABC:IMP) component of ABC transporter Export, beta 1-2-glucan export	94	2908	27	1.5.5	Other	Transporters
pRL110035	pRL11	pRL110035	hypothetical protein	12	362	6	0.0.2	Conserved in other organism than E.coli	Hypothetical
pRL110036	pRL11	pRL110036	hypothetical protein	26	569	11	0.0.1	Conserved in E. coli	Hypothetical
pRL110037	pRL11	pRL110037	two component sensor/regulator; fused sensor/regulator	63	1901	22	6.1.3	Sensor kinase/response regulator fusion	Regulation
pRL110038	pRL11	pRL110038	surfeit locus protein 1	20	1004	9	2.2.9	Protein modification	Protein biosynthesis/modification
pRL110039	pRL11	cyoDp11	bifunctional cytochrome o ubiquinol oxidase protein CyoD / putative cytochrome o ubiquinol oxidase protein CyoD	15	445	4	3.5.1	Aerobic respiration	Aerobic respiration/TCA cycle
pRL110040	pRL11	cyoCp11	bifunctional cytochrome o ubiquinol oxidase subunit III / putative cytochrome o ubiquinol oxidase subunit III	13	293	7	3.5.1	Aerobic respiration	Aerobic respiration/TCA cycle
pRL110041	pRL11	cyoBp11	bifunctional ubiquinol oxidase polypeptide I / putative ubiquinol oxidase polypeptide I	135	3531	30	3.5.1	Aerobic respiration	Aerobic respiration/TCA cycle
pRL110042	pRL11	cyoAp11	bifunctional ubiquinol oxidase polypeptide II precursor / putative ubiquinol oxidase polypeptide II	52	1193	23	3.5.1	Aerobic respiration	Aerobic respiration/TCA cycle
pRL110043	pRL11	pRL110043	transmembrane transporter protein	34	903	23	1.5.0	Transport/binding proteins	Transporters
pRL110044	pRL11	pRL110044	hypothetical protein	2	34	6	0.0.2	Conserved in other organism than E.coli	Hypothetical
pRL110045	pRL11	pRL110045	hypothetical protein	7	154	2	0.0.1	Conserved in E. coli	Hypothetical
pRL110046	pRL11	pRL110046	FNR/CRP family transcriptional regulator	30	1389	8	6.3.0	Defined families	Regulation
pRL110047	pRL11	pRL110047	permease component of ABC transporter Export	43	891	45	1.5.5	Other	Transporters
pRL110048	pRL11	redAh		8	113	12	4.1.2	Murein sacculus, petidoglycan	Cell membrane/envelope
pRL110049	pRL11	redB	glycosyltransferase	15	244	13	4.1.2	Murein sacculus, petidoglycan	Cell membrane/envelope
pRL110050	pRL11	redA		60	1187	25	4.1.2	Murein sacculus, petidoglycan	Cell membrane/envelope
pRL110051	pRL11	optC	permease component of ABC transporter PepT, OptC	70	4487	20	1.5.0	Transport/binding proteins	Transporters
pRL110052	pRL11	optB	permease component of ABC transporter PepT, OptB	106	3921	19	1.5.0	Transport/binding proteins	Transporters
pRL110053	pRL11	optA	SBP of ABC transporter PepT OptA	133	4568	28	1.5.0	Transport/binding proteins	Transporters
pRL110054	pRL11	optD	ATP-binding:ATP-binding (ABC:ABC) component of ABC transporter PepT, OptD	121	5999	22	1.5.0	Transport/binding proteins	Transporters
pRL110055	pRL11	cyaA	bifunctional adenylate cyclase / putative adenylate cyclase	47	2443	19	3.3.15	Pool, multipurpose conversions of intermediate metabolism	Intermediary metabolism
pRL110056	pRL11	pRL110056	O-antigen related protein	17	296	21	4.1.4	Surface polysaccharide & antigens, EPS	Cell membrane/envelope
pRL110057	pRL11	pRL110057	hypothetical protein	43	1596	12	0.0.0	Unknown function, no known homologues	Hypothetical
pRL110058	pRL11	pRL110058	bifunctional adenylyl cyclase / putative adenylyl cyclase	30	887	14	3.3.15	Pool, multipurpose conversions of intermediate metabolism	Intermediary metabolism
pRL110059	pRL11	pRL110059	hypothetical protein	5	139	8	0.0.1	Conserved in E. coli	Hypothetical
pRL110060	pRL11	pRL110060	ATP-binding:permease (ABC:IMP) component of ABC transporter Export	79	2350	22	1.5.5	Other	Transporters
pRL110061	pRL11	pRL110061	hypothetical protein	31	967	5	0.0.2	Conserved in other organism than E.coli	Hypothetical
pRL110062	pRL11	pRL110062	hypothetical protein	2	41	6	0.0.2	Conserved in other organism than E.coli	Hypothetical
pRL110063	pRL11	pRL110063	hypothetical protein	154	5133	23	0.0.1	Conserved in E. coli	Hypothetical
pRL110064	pRL11	pRL110064	hypothetical protein	44	1120	8	0.0.1	Conserved in E. coli	Hypothetical
pRL110065	pRL11	pRL110065	hypothetical protein	18	392	14	0.0.2	Conserved in other organism than E.coli	Hypothetical
pRL110066	pRL11	pRL110066	bifunctional adenylate cyclase / putative adenylate cyclase	51	1241	26	3.3.15	Pool, multipurpose conversions of intermediate metabolism	Intermediary metabolism
pRL110067	pRL11	pRL110067	glycosyltransferase	23	622	16	4.1.2	Murein sacculus, petidoglycan	Cell membrane/envelope
pRL110068	pRL11	pRL110068	hypothetical protein	4	88	6	0.0.1	Conserved in E. coli	Hypothetical
pRL110069	pRL11	pRL110069	hydrolase	73	2622	20	3.3.15	Pool, multipurpose conversions of intermediate metabolism	Intermediary metabolism
pRL110070	pRL11	pRL110070	hypothetical protein	20	557	6	0.0.1	Conserved in E. coli	Hypothetical
pRL110071	pRL11	pRL110071	hypothetical protein	2	26	16	0.0.1	Conserved in E. coli	Hypothetical
pRL110072	pRL11	pRL110072	GntR family transcriptional regulator	29	1043	13	6.3.3	GntR?	Regulation
pRL110073	pRL11	pRL110073	GntR family transcriptional regulator	18	558	8	6.3.3	GntR?	Regulation
pRL110074	pRL11	pRL110074	dioxygenase	75	3961	28	3.3.15	Pool, multipurpose conversions of intermediate metabolism	Intermediary metabolism
pRL110075	pRL11	pRL110075	SBP of ABC transporter PAAT	43	1865	7	1.5.1	Amino acids and amines	Transporters
pRL110076	pRL11	pRL110076	bifunctional 3-dehydroquinate dehydratase / putative 3-dehydroquinate dehydratase	20	498	5	3.1.19	Tryptophan	Amino acid biosynthesis
pRL110077	pRL11	pRL110077	permease component of ABC transporter PAAT	37	1558	13	1.5.1	Amino acids and amines	Transporters
pRL110078	pRL11	pRL110078	permease component of ABC transporter PAAT	39	897	10	1.5.1	Amino acids and amines	Transporters
pRL110079	pRL11	pRL110079	ATP-binding component of ABC transporter PAAT	12	263	6	1.5.1	Amino acids and amines	Transporters
pRL110080	pRL11	pRL110080	GFO/IDH/MocA family oxidoreductase	31	1337	13	3.3.15	Pool, multipurpose conversions of intermediate metabolism	Intermediary metabolism
pRL110081	pRL11	pRL110081	bifunctional shikimate 5-dehydrogenase / putative shikimate 5-dehydrogenase	13	423	12	3.1.15	Phenylalanine	Amino acid biosynthesis
pRL110082	pRL11	pRL110082	TetR family transcriptional regulator	14	507	6	6.3.8	TetR?	Regulation
pRL110083	pRL11	pRL110083	hypothetical protein	52	2385	14	0.0.2	Conserved in other organism than E.coli	Hypothetical
pRL110084	pRL11	gno2	gluconate 5-dehydrogenase	70	2605	10	3.3.7	Misc. glucose metabolism	Aerobic respiration/TCA cycle
pRL110085	pRL11	pRL110085	3-carboxy-cis,cis-muconate cycloisomerase	32	1041	13	1.4.2	Detoxification	Adaptation
pRL110086	pRL11	pcaG	bifunctional protocatechuate 3,4-dioxygenase alpha chain / putative protocatechuate 3,4-dioxygenase alpha chain	53	1597	13	1.4.2	Detoxification	Adaptation
pRL110087	pRL11	pcaH1	bifunctional protocatechuate 3,4-dioxygenase beta chain / putative protocatechuate 3,4-dioxygenase beta chain	31	1405	11	1.4.2	Detoxification	Adaptation
pRL110088	pRL11	pcaC	bifunctional carboxymuconolactone decarboxylase / putative carboxymuconolactone decarboxylase	11	189	6	1.4.2	Detoxification	Adaptation
pRL110089	pRL11	pRL110089	beta-ketoadipate enol-lactone hydrolase	38	1460	10	1.4.2	Detoxification	Adaptation
pRL110090	pRL11	pcaQ	LysR family transcriptional regulator	65	1970	7	6.3.6	LysR?	Regulation
pRL110091	pRL11	pRL110091	hypothetical protein	26	791	7	0.0.2	Conserved in other organism than E.coli	Hypothetical
pRL110092	pRL11	pRL110092	hypothetical protein	51	1581	13	0.0.2	Conserved in other organism than E.coli	Hypothetical
pRL110093	pRL11	pRL110093	hypothetical protein	27	839	6	0.0.1	Conserved in E. coli	Hypothetical
pRL110095	pRL11	pRL110095	transmembrane protein	91	2769	22	4.1.1	Inner membrane	Cell membrane/envelope
pRL110096	pRL11	pRL110096	hypothetical protein	121	3137	42	0.0.2	Conserved in other organism than E.coli	Hypothetical
pRL110097	pRL11	pRL110097	hypothetical protein	61	1747	29	0.0.2	Conserved in other organism than E.coli	Hypothetical
pRL110098	pRL11	hsdMp11	bifunctional type I restriction enzyme / putative type I restriction enzyme	53	1113	28	2.2.3	DNA - replication, repair, restriction/modification	Nucleic acid replication/repair/synthesis
pRL110099	pRL11	hsdSp11	type I restriction-modification system specificity subunit	72	1372	33	2.2.3	DNA - replication, repair, restriction/modification	Nucleic acid replication/repair/synthesis
pRL110100	pRL11	pRL110100	hypothetical protein	101	2814	31	0.0.2	Conserved in other organism than E.coli	Hypothetical
pRL110101	pRL11	hsdRp11	type I restriction-modification system HsdR	158	5250	51	2.2.3	DNA - replication, repair, restriction/modification	Nucleic acid replication/repair/synthesis
pRL110102	pRL11	pRL110102	hypothetical protein	52	2125	16	0.0.2	Conserved in other organism than E.coli	Hypothetical
pRL110103	pRL11	pRL110103	hypothetical protein	14	464	5	0.0.0	Unknown function, no known homologues	Hypothetical
pRL110104	pRL11	pRL110104	hypothetical protein	10	165	5	0.0.0	Unknown function, no known homologues	Hypothetical
pRL110105	pRL11	pRL110105	LysR family transcriptional regulator	26	687	18	6.3.6	LysR?	Regulation
pRL110106	pRL11	pRL110106	hypothetical protein	5	101	2	0.0.1	Conserved in E. coli	Hypothetical
pRL110107	pRL11	pRL110107	hypothetical exported protein	20	482	17	0.0.1	Conserved in E. coli	Hypothetical
pRL110108	pRL11	pRL110108	hypothetical protein	23	647	17	0.0.2	Conserved in other organism than E.coli	Hypothetical
pRL110108A	pRL11	pRL110108A	hypothetical protein	14	356	3	0.0.1	Conserved in E. coli	Hypothetical
pRL110109	pRL11	pRL110109	hypothetical protein	30	640	8	0.0.0	Unknown function, no known homologues	Hypothetical
pRL110110	pRL11	pRL110110	hypothetical protein	25	469	9	0.0.0	Unknown function, no known homologues	Hypothetical
pRL110111	pRL11	pRL110111	hypothetical protein	41	1550	17	0.0.2	Conserved in other organism than E.coli	Hypothetical
pRL110112	pRL11	pRL110112	transcriptional regulator adenylate cyclase	75	1950	26	6.0.0	Regulation	Regulation
pRL110113	pRL11	pRL110113	hypothetical protein	32	866	9	0.0.0	Unknown function, no known homologues	Hypothetical
pRL110113A	pRL11	pRL110113A	hypothetical protein	34	793	6	0.0.0	Unknown function, no known homologues	Hypothetical
pRL110114	pRL11	pRL110114	hypothetical protein	30	911	10	0.0.0	Unknown function, no known homologues	Hypothetical
pRL110115	pRL11	pRL110115	bifunctional DNA ligase / putative DNA ligase	33	826	20	2.2.3	DNA - replication, repair, restriction/modification	Nucleic acid replication/repair/synthesis
pRL110116	pRL11	pRL110116	transmembrane protein	17	418	8	4.1.1	Inner membrane	Cell membrane/envelope
pRL110117	pRL11	pRL110117	hypothetical protein	11	233	8	0.0.1	Conserved in E. coli	Hypothetical
pRL110118	pRL11	pRL110118	hypothetical protein	29	658	5	0.0.0	Unknown function, no known homologues	Hypothetical
pRL110119	pRL11	pRL110119	AraC family transcriptional regulator (activator)	35	928	17	6.3.2	AraC?	Regulation
pRL110120	pRL11	pRL110120	hypothetical protein	6	211	7	0.0.2	Conserved in other organism than E.coli	Hypothetical
pRL110121	pRL11	pRL110121	hypothetical protein	46	1810	16	0.0.2	Conserved in other organism than E.coli	Hypothetical
pRL110123	pRL11	pRL110123	bifunctional transmembrane nitrile hydratase / putative transmembrane nitrile hydratase	9	290	3	1.4.2	Detoxification	Adaptation
pRL110124	pRL11	pRL110124	bifunctional cobalt-containing nitrile hydratasesubunit alpha / putative cobalt-containing nitrilehydratase subunit alpha	39	977	14	1.4.2	Detoxification	Adaptation
pRL110125	pRL11	pRL110125	bifunctional low-molecular weight cobalt-containing nitrile hydratase subunit beta / putative low-molecular weight cobalt-containing nitrile hydratase subunit beta	61	1904	22	1.4.2	Detoxification	Adaptation
pRL110126	pRL11	pRL110126	transmembrane protein	30	959	14	4.1.1	Inner membrane	Cell membrane/envelope
pRL110127	pRL11	pRL110127	cobalamin synthesis protein (CobW family)	33	894	15	3.2.3	Cobalamin	Other biosynthesis
pRL110128	pRL11	pRL110128	hypothetical exported protein	6	112	4	0.0.0	Unknown function, no known homologues	Hypothetical
pRL110129	pRL11	pRL110129	hypothetical protein	12	269	7	0.0.0	Unknown function, no known homologues	Hypothetical
pRL110130	pRL11	pRL110130	hypothetical protein	31	1016	11	0.0.0	Unknown function, no known homologues	Hypothetical
pRL110131	pRL11	pRL110131	hypothetical protein	30	1026	10	0.0.0	Unknown function, no known homologues	Hypothetical
pRL110132	pRL11	pRL110132	short-chain dehydrogenase/oxidoreductase	50	1469	25	3.3.15	Pool, multipurpose conversions of intermediate metabolism	Intermediary metabolism
pRL110133	pRL11	pRL110133	adenylate cyclase/transcriptional regulator	199	6113	59	6.0.0	Regulation	Regulation
pRL110134	pRL11	pRL110134	bifunctional alcohol dehydrogenase / putative alcohol dehydrogenase	58	1558	20	3.3.15	Pool, multipurpose conversions of intermediate metabolism	Intermediary metabolism
pRL110135	pRL11	pRL110135	tautomerase	2	50	4	3.3.15	Pool, multipurpose conversions of intermediate metabolism	Intermediary metabolism
pRL110136	pRL11	cpo2	bifunctional non-heme chloroperoxidase / putative non-heme chloroperoxidase	40	953	19	1.4.2	Detoxification	Adaptation
pRL110137	pRL11	pRL110137	cyclase/dehydrase	53	1584	20	3.3.15	Pool, multipurpose conversions of intermediate metabolism	Intermediary metabolism
pRL110138	pRL11	pRL110138	hypothetical protein	16	584	9	0.0.0	Unknown function, no known homologues	Hypothetical
pRL110139	pRL11	pRL110139	oxidoreductase	46	1225	21	3.3.15	Pool, multipurpose conversions of intermediate metabolism	Intermediary metabolism
pRL110141	pRL11	pRL110141	hypothetical protein	25	649	8	0.0.2	Conserved in other organism than E.coli	Hypothetical
pRL110142	pRL11	pRL110142	hypothetical protein	52	1270	24	0.0.0	Unknown function, no known homologues	Hypothetical
pRL110145	pRL11	pRL110145	hypothetical protein	99	2664	31	0.0.2	Conserved in other organism than E.coli	Hypothetical
pRL110146	pRL11	irrB	FUR-like transcriptional regulator, iron response regulator	14	356	9	6.3.0	Defined families	Regulation
pRL110147	pRL11	pRL110147	transmembrane protein	37	2883	23	4.1.1	Inner membrane	Cell membrane/envelope
pRL110148	pRL11	pRL110148	bifunctional 2-hydroxy-3-oxopropionate reductase/ putative 2-hydroxy-3-oxopropionate reductase	61	1597	21	3.4.3	Carbon compounds, Cachetuate catabolism	Intermediary metabolism
pRL110149	pRL11	pRL110149	isomerase	24	692	10	3.3.15	Pool, multipurpose conversions of intermediate metabolism	Intermediary metabolism
pRL110150	pRL11	pRL110150	bifunctional aldolase / putative aldolase	11	469	9	3.3.15	Pool, multipurpose conversions of intermediate metabolism	Intermediary metabolism
pRL110151	pRL11	pRL110151	hypothetical protein	87	3547	20	0.0.2	Conserved in other organism than E.coli	Hypothetical
pRL110152	pRL11	pRL110152	oxidoreductase/dehydrogenase	14	348	12	3.3.15	Pool, multipurpose conversions of intermediate metabolism	Intermediary metabolism
pRL110153	pRL11	ttuC	bifunctional tartrate dehydrogenase / putative tartrate dehydrogenase	36	2004	19	3.3.7	Misc. glucose metabolism	Aerobic respiration/TCA cycle
pRL110154	pRL11	pRL110154	bifunctional aldehyde dehydrogenase / putative aldehyde dehydrogenase	92	3932	32	3.3.15	Pool, multipurpose conversions of intermediate metabolism	Intermediary metabolism
pRL110155	pRL11	pRL110155	short-chain dehydrogenase/reductase	35	1029	14	3.3.15	Pool, multipurpose conversions of intermediate metabolism	Intermediary metabolism
pRL110156	pRL11	pRL110156	bifunctional aldolase / putative aldolase	31	826	14	3.3.15	Pool, multipurpose conversions of intermediate metabolism	Intermediary metabolism
pRL110157	pRL11	pRL110157	hypothetical protein	52	4580	23	0.0.0	Unknown function, no known homologues	Hypothetical
pRL110158	pRL11	pRL110158	transcription regulatory protein, MFS homology?	76	2141	28	6.0.0	Regulation	Regulation
pRL110159	pRL11	pRL110159	hypothetical exported protein	11	287	14	0.0.2	Conserved in other organism than E.coli	Hypothetical
pRL110160	pRL11	pRL110160	LysR family transcriptional regulator	31	753	16	6.3.6	LysR?	Regulation
pRL110161	pRL11	pRL110161	bifunctional aldehyde dehydrogenase / putative aldehyde dehydrogenase	42	1533	23	3.3.15	Pool, multipurpose conversions of intermediate metabolism	Intermediary metabolism
pRL110162	pRL11	gyaR2	bifunctional glyoxylate reductase / putative glyoxylate reductase	20	726	11	7.0.0	Not classified (included putative assignments)	Not classified
pRL110163	pRL11	pRL110163	hypothetical protein	57	1533	16	0.0.2	Conserved in other organism than E.coli	Hypothetical
pRL110164	pRL11	pRL110164	bifunctional gluconate 5-dehydrogenase / 3-ketoacyl-ACP reductase	62	1688	24	3.3.15	Pool, multipurpose conversions of intermediate metabolism	Intermediary metabolism
pRL110165	pRL11	pRL110165	hypothetical protein	94	4323	23	0.0.2	Conserved in other organism than E.coli	Hypothetical
pRL110166	pRL11	pRL110166	cyclohexadiene dehydrogenase	24	542	20	1.4.2	Detoxification	Adaptation
pRL110167	pRL11	pRL110167	permease component of ABC transporter CUT2	75	2436	30	1.5.3	Carbohydrates, organic acids and alcohols; PTS	Transporters
pRL110168	pRL11	pRL110168	ATP-binding:ATP-binding (ABC:ABC) component of ABC transporter CUT2	93	3252	30	1.5.3	Carbohydrates, organic acids and alcohols; PTS	Transporters
pRL110169	pRL11	pRL110169	SBP of ABC transporter CUT2	43	983	27	1.5.3	Carbohydrates, organic acids and alcohols; PTS	Transporters
pRL110170	pRL11	pRL110170	bifunctional alcohol dehydrogenase / putative alcohol dehydrogenase	41	1338	18	3.3.15	Pool, multipurpose conversions of intermediate metabolism	Intermediary metabolism
pRL110171	pRL11	pRL110171	hypothetical protein	34	991	12	0.0.1	Conserved in E. coli	Hypothetical
pRL110172	pRL11	pRL110172	transmembrane protein	79	6843	28	4.1.1	Inner membrane	Cell membrane/envelope
pRL110173	pRL11	pRL110173	transmembrane protein	28	897	7	4.1.1	Inner membrane	Cell membrane/envelope
pRL110174	pRL11	pRL110174	bifunctional 3-oxoacyl-[acyl-carrier-protein] reductase / putative 3-oxoacyl-[acyl-carrier-protein] reductase	36	850	18	3.6.0	Fatty acid biosynthesis	Other biosynthesis
pRL110175	pRL11	pRL110175	bifunctional aldehyde dehydrogenase / putative aldehyde dehydrogenase	61	1836	27	3.3.15	Pool, multipurpose conversions of intermediate metabolism	Intermediary metabolism
pRL110176	pRL11	pRL110176	hypothetical exported protein	82	2463	23	0.0.2	Conserved in other organism than E.coli	Hypothetical
pRL110177	pRL11	pRL110177	IclR family transcriptional regulator	34	896	16	6.3.4	IclR?	Regulation
pRL110178	pRL11	pRL110178	short-chain dehydrogenase/reductase	28	1189	12	3.3.15	Pool, multipurpose conversions of intermediate metabolism	Intermediary metabolism
pRL110179	pRL11	pRL110179	SMP-30/gluconolaconase/LRE domain protein	57	1458	22	1.5.2	Cations	Transporters
pRL110180	pRL11	pRL110180	2-methylcitrate dehydratase	85	3755	17	3.3.15	Pool, multipurpose conversions of intermediate metabolism	Intermediary metabolism
pRL110181	pRL11	pRL110181	hypothetical protein	49	1927	21	0.0.2	Conserved in other organism than E.coli	Hypothetical
pRL110181A	pRL11	pRL110181A	hypothetical protein	8	408	8	0.0.0	Unknown function, no known homologues	Hypothetical
pRL110182	pRL11	pRL110182	hypothetical protein	35	849	14	0.0.0	Unknown function, no known homologues	Hypothetical
pRL110183	pRL11	pRL110183	transmembrane protein	41	836	24	4.1.1	Inner membrane	Cell membrane/envelope
pRL110184	pRL11	pRL110184	LysR family transcriptional regulator	47	1119	25	6.3.6	LysR?	Regulation
pRL110185	pRL11	pRL110185	bifunctional transmembrane adenylate cyclase / putative transmembrane adenylate cyclase	93	2693	40	3.3.15	Pool, multipurpose conversions of intermediate metabolism	Intermediary metabolism
pRL110186	pRL11	pRL110186	hypothetical protein	65	3145	34	0.0.2	Conserved in other organism than E.coli	Hypothetical
pRL110187	pRL11	pRL110187	hypothetical protein	61	2287	14	0.0.0	Unknown function, no known homologues	Hypothetical
pRL110188	pRL11	pRL110188	transmembrane protein	6	101	8	4.1.1	Inner membrane	Cell membrane/envelope
pRL110189	pRL11	pRL110189	hypothetical protein	16	443	9	0.0.0	Unknown function, no known homologues	Hypothetical
pRL110190	pRL11	pRL110190	transmembrane protein	26	898	8	4.1.1	Inner membrane	Cell membrane/envelope
pRL110191	pRL11	pRL110191	transmembrane protein	33	1257	20	4.1.1	Inner membrane	Cell membrane/envelope
pRL110192	pRL11	pRL110192	hypothetical protein	56	1194	28	0.0.2	Conserved in other organism than E.coli	Hypothetical
pRL110193	pRL11	pRL110193	XRE family transcriptional regulator	17	494	8	6.3.0	Defined families	Regulation
pRL110193A	pRL11	pRL110193A	hypothetical protein	14	389	5	0.0.0	Unknown function, no known homologues	Hypothetical
pRL110194	pRL11	pRL110194	hypothetical protein	10	267	5	0.0.1	Conserved in E. coli	Hypothetical
pRL110195	pRL11	pRL110195	hypothetical protein	6	231	2	0.0.0	Unknown function, no known homologues	Hypothetical
pRL110196	pRL11	pRL110196	hypothetical protein	28	996	13	0.0.0	Unknown function, no known homologues	Hypothetical
pRL110198	pRL11	pRL110198	hypothetical protein	34	961	11	0.0.0	Unknown function, no known homologues	Hypothetical
pRL110199	pRL11	pRL110199	hypothetical protein	44	1299	15	0.0.2	Conserved in other organism than E.coli	Hypothetical
pRL110200	pRL11	pRL110200	hypothetical protein	33	1379	13	0.0.1	Conserved in E. coli	Hypothetical
pRL110201	pRL11	pRL110201	chaperone protein	19	468	9	1.3.1	Chaperones	Cell processes
pRL110202	pRL11	pRL110202	hypothetical protein	10	239	5	0.0.1	Conserved in E. coli	Hypothetical
pRL110203	pRL11	pRL110203	urocanate hydratase	122	4493	21	3.4.2	Amino acids	Intermediary metabolism
pRL110204	pRL11	pRL110204	bifunctional formiminoglutamase / putative formiminoglutamase	47	1746	12	7.0.0	Not classified (included putative assignments)	Not classified
pRL110205	pRL11	hutH1	histidine ammonia-lyase	39	1489	13	3.4.2	Amino acids	Intermediary metabolism
pRL110206	pRL11	hutI	imidazolonepropionase	67	2398	13	3.4.2	Amino acids	Intermediary metabolism
pRL110207	pRL11	pRL110207	bifunctional histidine degradation related amidohydrolase / N-formimino-L-glutamate deiminase	48	1341	16	3.3.15	Pool, multipurpose conversions of intermediate metabolism	Intermediary metabolism
pRL110208	pRL11	pRL110208	GntR family transcriptional regulator	35	1429	11	6.3.3	GntR?	Regulation
pRL110209	pRL11	pRL110209	hypothetical protein	132	5155	25	0.0.2	Conserved in other organism than E.coli	Hypothetical
pRL110210	pRL11	hutC	GntR family transcriptional regulator of histidine utilization operon	2	41	7	6.3.3	GntR?	Regulation
pRL110211	pRL11	pRL110211	SBP of ABC transporter PAAT	18	430	12	1.5.0	Transport/binding proteins	Transporters
pRL110212	pRL11	pRL110212	permease component of ABC transporter PAAT	71	1722	15	1.5.0	Transport/binding proteins	Transporters
pRL110213	pRL11	pRL110213	permease component of ABC transporter PAAT	34	915	13	1.5.0	Transport/binding proteins	Transporters
pRL110214	pRL11	pRL110214	ATP-binding component of ABC transporter PAAT	12	251	11	1.5.1	Amino acids and amines	Transporters
pRL110215	pRL11	hutH2	bifunctional histidine ammonia-lyase / putative histidine ammonia-lyase	45	1368	17	3.4.2	Amino acids	Intermediary metabolism
pRL110216	pRL11	pRL110216	hypothetical exported protein	8	356	5	0.0.0	Unknown function, no known homologues	Hypothetical
pRL110217	pRL11	pRL110217	hypothetical protein	66	2052	18	0.0.2	Conserved in other organism than E.coli	Hypothetical
pRL110218	pRL11	pRL110218	hypothetical exported protein	40	1232	20	0.0.1	Conserved in E. coli	Hypothetical
pRL110219	pRL11	pRL110219	hypothetical exported protein	108	2941	34	0.0.1	Conserved in E. coli	Hypothetical
pRL110220	pRL11	pRL110220	exported acid phosphatase	55	2275	14	3.3.15	Pool, multipurpose conversions of intermediate metabolism	Intermediary metabolism
pRL110221	pRL11	pRL110221	bifunctional arylsulfatase / putative arylsulfatase	191	5803	44	3.3.15	Pool, multipurpose conversions of intermediate metabolism	Intermediary metabolism
pRL110222	pRL11	pRL110222	two-component sensor/regulator; histidine kinase(transmembrane)	77	2480	21	6.1.1	Sensor kinase	Regulation
pRL110223	pRL11	pRL110223	two-component sensor/regulator; transcriptional regulator	39	1569	13	6.1.2	Response regulator	Regulation
pRL110224	pRL11	pRL110224	two-component sensor/regulator; transcriptional regulator	10	362	6	6.1.2	Response regulator	Regulation
pRL110225	pRL11	pRL110225	hypothetical protein	1	13	4	0.0.0	Unknown function, no known homologues	Hypothetical
pRL110226	pRL11	pRL110226	bifunctional transmembrane acid phosphatase / putative transmembrane acid phosphatase	56	1895	13	3.3.15	Pool, multipurpose conversions of intermediate metabolism	Intermediary metabolism
pRL110227	pRL11	pRL110227	transmembrane protein	2	27	5	4.1.1	Inner membrane	Cell membrane/envelope
pRL110228	pRL11	pRL110228	transmembrane protein	1	26	5	4.1.1	Inner membrane	Cell membrane/envelope
pRL110229	pRL11	pRL110229	hypothetical protein	17	413	4	0.0.2	Conserved in other organism than E.coli	Hypothetical
pRL110230	pRL11	pRL110230	hypothetical protein	90	2651	26	0.0.2	Conserved in other organism than E.coli	Hypothetical
pRL110231	pRL11	pRL110231	XRE family transcriptional regulator	1	41	3	6.3.0	Defined families	Regulation
pRL110232	pRL11	pRL110232	transmembrane cyclic nucleotide-binding ion channel	89	4038	20	1.5.0	Transport/binding proteins	Transporters
pRL110233	pRL11	pRL110233	permease component of ABC transporter Export	65	3628	20	1.5.0	Transport/binding proteins	Transporters
pRL110234	pRL11	pRL110234	permease component of ABC transporter Export	60	1632	16	1.5.0	Transport/binding proteins	Transporters
pRL110235	pRL11	pRL110235	HlyD family efflux pump protein	21	508	8	1.5.0	Transport/binding proteins	Transporters
pRL110236	pRL11	pRL110236	dehydrogenase	161	6315	54	3.3.15	Pool, multipurpose conversions of intermediate metabolism	Intermediary metabolism
pRL110237	pRL11	pRL110237	hypothetical protein	2	36	2	0.0.1	Conserved in E. coli	Hypothetical
pRL110238	pRL11	pRL110238	hypothetical protein	3	64	11	0.0.1	Conserved in E. coli	Hypothetical
pRL110239	pRL11	pRL110239	hypothetical protein	13	367	6	0.0.1	Conserved in E. coli	Hypothetical
pRL110240	pRL11	pRL110240	methyltransferase	39	1445	15	3.3.15	Pool, multipurpose conversions of intermediate metabolism	Intermediary metabolism
pRL110241	pRL11	pRL110241	AraC family transcriptional regulator (activator)	50	1205	18	6.3.2	AraC?	Regulation
pRL110242	pRL11	pRL110242	bifunctional glycosiside hydrolase fam4 / putative alpha-galactosidase	55	1701	25	3.3.7	Misc. glucose metabolism	Aerobic respiration/TCA cycle
pRL110243	pRL11	pRL110243	SBP of ABC transporter PepT (S. mel SBP homologue SMb21647 (agp) induced by melibiose, raffinose, galactose)	159	5488	36	1.5.0	Transport/binding proteins	Transporters
pRL110244	pRL11	pRL110244	permease component of ABC transporter PepT (S. mel SBP homologue SMb21647 (agp) induced by melibiose, raffinose, galactose)	136	4496	22	1.5.0	Transport/binding proteins	Transporters
pRL110245	pRL11	pRL110245	permease component of ABC transporter PepT (S. mel SBP homologue SMb21647 (agp) induced by melibiose, raffinose, galactose)	55	1591	15	1.5.0	Transport/binding proteins	Transporters
pRL110246	pRL11	pRL110246	ATP-binding:ATP-binding (ABC:ABC) component of ABC transporter PepT (S. mel SBP homologue SMb21647 (agp) induced by melibiose, raffinose, galactose, elevated in MA by galactose in Rlv3841)	88	3405	17	1.5.0	Transport/binding proteins	Transporters
pRL110247	pRL11	pRL110247	bifunctional alpha-galactosidase / putative alpha-galactosidase	94	2747	31	3.3.7	Misc. glucose metabolism	Aerobic respiration/TCA cycle
pRL110248	pRL11	pRL110248	transmembrane protein	167	4562	55	4.1.1	Inner membrane	Cell membrane/envelope
pRL110251	pRL11	pRL110251	hypothetical protein	51	1245	15	0.0.0	Unknown function, no known homologues	Hypothetical
pRL110252	pRL11	pRL110252	hypothetical protein	8	134	16	0.0.1	Conserved in E. coli	Hypothetical
pRL110253	pRL11	pRL110253	hypothetical protein	124	3565	26	0.0.1	Conserved in E. coli	Hypothetical
pRL110254	pRL11	pRL110254	hypothetical protein	25	610	18	0.0.1	Conserved in E. coli	Hypothetical
pRL110255	pRL11	pRL110255	hypothetical protein	86	3500	26	0.0.1	Conserved in E. coli	Hypothetical
pRL110256	pRL11	pRL110256	bifunctional adenylate cyclase / putative adenylate cyclase	131	4298	34	3.3.15	Pool, multipurpose conversions of intermediate metabolism	Intermediary metabolism
pRL110257A	pRL11	pRL110257A	hypothetical protein	31	675	8	0.0.1	Conserved in E. coli	Hypothetical
pRL110257B	pRL11	pRL110257B	hypothetical protein	25	593	5	0.0.0	Unknown function, no known homologues	Hypothetical
pRL110258	pRL11	pRL110258	hypothetical protein	9	162	3	0.0.0	Unknown function, no known homologues	Hypothetical
pRL110259	pRL11	pRL110259	hypothetical protein	9	427	7	0.0.1	Conserved in E. coli	Hypothetical
pRL110260A	pRL11	pRL110260A	hypothetical protein	31	1412	20	0.0.0	Unknown function, no known homologues	Hypothetical
pRL110261	pRL11	pRL110261	cell division (penicillin-binding family) protein	45	1507	25	1.7.1	Cell division	Cell division
pRL110262	pRL11	pRL110262	transmembrane protein	111	3571	19	4.1.1	Inner membrane	Cell membrane/envelope
pRL110263	pRL11	pRL110263	hypothetical protein	66	2908	14	0.0.1	Conserved in E. coli	Hypothetical
pRL110264	pRL11	pRL110264	transmembrane protein	45	1407	20	4.1.1	Inner membrane	Cell membrane/envelope
pRL110265	pRL11	pRL110265	outer membrane protein	19	832	12	4.1.3	Outer membrane	Cell membrane/envelope
pRL110266	pRL11	pRL110266	succinoglycan biosynthesis protein	47	1311	14	4.1.4	Surface polysaccharide & antigens, EPS	Cell membrane/envelope
pRL110267	pRL11	pRL110267	hypothetical protein	13	437	6	0.0.1	Conserved in E. coli	Hypothetical
pRL110268	pRL11	pRL110268	hypothetical protein	12	430	6	0.0.1	Conserved in E. coli	Hypothetical
pRL110269	pRL11	pRL110269	bifunctional GGDEF family regulator / diguanylate cyclase	46	1314	15	6.0.0	Regulation	Regulation
pRL110271	pRL11	pRL110271	WGR-family protein	3	76	3	0.0.1	Conserved in E. coli	Hypothetical
pRL110272	pRL11	pRL110272	XRE family transcriptional regulator	24	508	17	6.3.0	Defined families	Regulation
pRL110273	pRL11	pRL110273	hypothetical protein	89	3587	25	0.0.1	Conserved in E. coli	Hypothetical
pRL110274	pRL11	pRL110274	transmembrane traG transfer-related protein	26	756	16	4.1.5	Surface structures	Cell membrane/envelope
pRL110276	pRL11	traAp11	conjugal transfer protein TraA	34	1642	34	5.1.3	Plasmid-related functions	Nucleic acid replication/repair/synthesis
pRL110277	pRL11	pRL110277	ATP-binding component of ABC transporter PepT	28	1159	13	1.5.0	Transport/binding proteins	Transporters
pRL110278	pRL11	pRL110278	ATP-binding component of ABC transporter PepT	63	1696	15	1.5.0	Transport/binding proteins	Transporters
pRL110279	pRL11	pRL110279	permease component of ABC transporter PepT	46	1250	19	1.5.0	Transport/binding proteins	Transporters
pRL110280	pRL11	pRL110280	permease component of ABC transporter PepT	71	2964	17	1.5.0	Transport/binding proteins	Transporters
pRL110281	pRL11	pRL110281	SBP of ABC transporter PepT	153	6074	37	1.5.0	Transport/binding proteins	Transporters
pRL110282	pRL11	abfA	bifunctional alpha-N-arabinofuranosidase / putative alpha-N-arabinofuranosidase	191	6554	35	3.3.18	Sugar-nucleotide biosynthesis, conversions	Nucleic acid replication/repair/synthesis
pRL110283	pRL11	pRL110283	ArsR family transcriptional regulator	32	1225	20	6.3.13	ArsR?	Regulation
pRL110284	pRL11	pRL110284	methylamine utilization protein MauG precursor	84	2649	20	3.5.2	Anaerobic respiration	Other
pRL110285	pRL11	pRL110285	bifunctional acid phosphatase (glycerolipid metabolism) / putative acid phosphatase	82	2675	31	3.3.15	Pool, multipurpose conversions of intermediate metabolism	Intermediary metabolism
pRL110286	pRL11	pRL110286	IclR family transcriptional regulator	64	1849	13	6.3.4	IclR?	Regulation
pRL110287	pRL11	pcaI	bifunctional 3-oxoadipate CoA-transferase subunit A / putative 3-oxoadipate CoA-transferase subunit A	57	1993	12	1.4.2	Detoxification	Adaptation
pRL110288	pRL11	pcaJ	bifunctional 3-oxoadipate CoA-transferase subunit B / putative 3-oxoadipate CoA-transferase subunit B	15	294	6	1.4.2	Detoxification	Adaptation
pRL110289	pRL11	pcaF	beta-ketoadipyl CoA thiolase	28	853	14	1.4.2	Detoxification	Adaptation
pRL110290	pRL11	pRL110290	acetyltransferase	67	2280	9	3.3.15	Pool, multipurpose conversions of intermediate metabolism	Intermediary metabolism
pRL110291	pRL11	pRL110291	hypothetical protein	51	1452	22	0.0.2	Conserved in other organism than E.coli	Hypothetical
pRL110292	pRL11	hycG	bifunctional formate hydrogenlyase subunit 7 / putative formate hydrogenlyase subunit 7	54	1550	7	3.5.2	Anaerobic respiration	Other
pRL110293	pRL11	hycE	bifunctional formate hydrogenlyase subunit 5 precursor / putative formate hydrogenlyase subunit 5	58	1731	26	3.5.2	Anaerobic respiration	Other
pRL110294	pRL11	hyfF	bifunctional hydrogenase-4 component F / hydrogenase 4 subunit F	96	2923	27	3.5.2	Anaerobic respiration	Other
pRL110295	pRL11	hyfE	bifunctional hydrogenase-4 component E / putative hydrogenase-4 component E	22	647	7	3.5.2	Anaerobic respiration	Other
pRL110296	pRL11	hycD	bifunctional formate hydrogenlyase subunit 4 / putative hydrogenase protein	47	1378	11	3.5.2	Anaerobic respiration	Other
pRL110297	pRL11	hyfB	bifunctional hydrogenase-4 component B / hydrogenase 4 subunit B	74	2064	31	3.5.2	Anaerobic respiration	Other
pRL110298	pRL11	pRL110298	bifunctional thiolase / putative thiolase	11	364	5	3.3.15	Pool, multipurpose conversions of intermediate metabolism	Intermediary metabolism
pRL110299	pRL11	pRL110299	transmembrane transporter protein	107	3960	20	1.5.0	Transport/binding proteins	Transporters
pRL110300	pRL11	pRL110300	hypothetical exported protein	286	9045	79	0.0.0	Unknown function, no known homologues	Hypothetical
pRL110301	pRL11	pRL110301	transmembrane protein	10	418	10	4.1.1	Inner membrane	Cell membrane/envelope
pRL110302	pRL11	pRL110302	transmembrane protein	58	1553	16	4.1.1	Inner membrane	Cell membrane/envelope
pRL110303	pRL11	pRL110303	bifunctional 3-oxoacyl-[acyl-carrier-protein] (3-ketoacyl-acyl carrier protein reductase) / putative 3-oxoacyl-[acyl-carrier-protein] (3-ketoacyl-acyl carrier protein reductase)	47	1355	14	3.6.0	Fatty acid biosynthesis	Other biosynthesis
pRL110304	pRL11	treX	glycosylhydrolase	111	3101	41	4.1.4	Surface polysaccharide & antigens, EPS	Cell membrane/envelope
pRL110305	pRL11	pRL110305	bifunctional topoisomerase I / putative topoisomerase I	73	2294	18	2.2.3	DNA - replication, repair, restriction/modification	Nucleic acid replication/repair/synthesis
pRL110307	pRL11	pRL110307	bifunctional glutathione S-transferase / putative glutathione S-transferase	62	1673	21	1.6.1	Adaptations, atypical conditions	Adaptation
pRL110308	pRL11	pRL110308	hypothetical protein	7	145	2	0.0.2	Conserved in other organism than E.coli	Hypothetical
pRL110309	pRL11	pRL110309	hypothetical protein	4	120	5	0.0.2	Conserved in other organism than E.coli	Hypothetical
pRL110310	pRL11	pRL110310	two component sensor/regulator; fused sensor/regulator	145	4810	43	6.1.3	Sensor kinase/response regulator fusion	Regulation
pRL110311	pRL11	pRL110311	hypothetical protein	35	1060	6	0.0.2	Conserved in other organism than E.coli	Hypothetical
pRL110312	pRL11	pRL110312	bifunctional uracil-DNA glycosylase / putative uracil-DNA glycosylase	34	860	6	2.2.3	DNA - replication, repair, restriction/modification	Nucleic acid replication/repair/synthesis
pRL110313	pRL11	cls	bifunctional transmembrane cardiolipin synthetase / putative transmembrane cardiolipin synthetase	58	2272	19	3.6.0	Fatty acid biosynthesis	Other biosynthesis
pRL110314	pRL11	pRL110314	endonuclease/exonuclease/phosphatase (EEP) family protein	14	428	11	2.2.3	DNA - replication, repair, restriction/modification	Nucleic acid replication/repair/synthesis
pRL110315	pRL11	pRL110315	hypothetical protein	45	1443	13	0.0.0	Unknown function, no known homologues	Hypothetical
pRL110316	pRL11	pRL110316	exported carboxylesterase	88	2577	23	1.4.2	Detoxification	Adaptation
pRL110317	pRL11	pRL110317	hypothetical protein	11	317	4	0.0.0	Unknown function, no known homologues	Hypothetical
pRL110317A	pRL11	pRL110317A	hypothetical protein	30	708	5	0.0.0	Unknown function, no known homologues	Hypothetical
pRL110318	pRL11	pRL110318	hypothetical protein	26	835	6	0.0.0	Unknown function, no known homologues	Hypothetical
pRL110319	pRL11	pRL110319	two-component sensor/regulator; histidine kinasewith GAF domain	43	1088	19	6.1.1	Sensor kinase	Regulation
pRL110320	pRL11	pRL110320	two-component sensor/regulator; histidine kinase	10	200	20	6.1.1	Sensor kinase	Regulation
pRL110321	pRL11	pRL110321	hypothetical protein	6	87	3	0.0.1	Conserved in E. coli	Hypothetical
pRL110322	pRL11	pRL110322	transmembrane protein	28	3842	15	4.1.1	Inner membrane	Cell membrane/envelope
pRL110323	pRL11	pRL110323	cation uptake system protein	85	2447	31	1.5.2	Cations	Transporters
pRL110324	pRL11	pRL110324	hypothetical protein	36	903	7	0.0.2	Conserved in other organism than E.coli	Hypothetical
pRL110325	pRL11	pRL110325	hypothetical protein	4	128	4	0.0.1	Conserved in E. coli	Hypothetical
pRL110326	pRL11	pRL110326	hypothetical protein	46	2137	7	0.0.0	Unknown function, no known homologues	Hypothetical
pRL110327	pRL11	pRL110327	hypothetical protein	21	509	6	0.0.1	Conserved in E. coli	Hypothetical
pRL110328	pRL11	pRL110328	hypothetical protein	5	99	3	0.0.1	Conserved in E. coli	Hypothetical
pRL110329	pRL11	pRL110329	hypothetical protein	25	729	4	0.0.1	Conserved in E. coli	Hypothetical
pRL110330	pRL11	hmrR2	MerR family transcriptional regulator (heavy metal-dependent)	43	1794	8	6.3.12	MerR?	Regulation
pRL110331	pRL11	pRL110331	copper-transporting P-type ATPase	118	4373	30	1.5.2	Cations	Transporters
pRL110332	pRL11	pRL110332	hypothetical exported protein	53	2656	16	0.0.2	Conserved in other organism than E.coli	Hypothetical
pRL110333	pRL11	pRL110333	hypothetical protein	11	386	9	0.0.1	Conserved in E. coli	Hypothetical
pRL110335	pRL11	pRL110335	glycosyltransferase	30	1079	26	4.1.4	Surface polysaccharide & antigens, EPS	Cell membrane/envelope
pRL110336	pRL11	pRL110336	hypothetical protein	26	755	7	0.0.0	Unknown function, no known homologues	Hypothetical
pRL110337	pRL11	pRL110337	potassium transport system protein	101	3327	31	1.5.2	Cations	Transporters
pRL110338	pRL11	pRL110338	hypothetical protein	13	316	6	0.0.0	Unknown function, no known homologues	Hypothetical
pRL110343	pRL11	pRL110343	hypothetical protein	19	379	14	0.0.1	Conserved in E. coli	Hypothetical
pRL110344	pRL11	pRL110344	bifunctional phage integrase/recombinase / putative phage integrase/recombinase	33	863	23	5.1.2	Phage-related functions and prophages	Nucleic acid replication/repair/synthesis
pRL110345	pRL11	pRL110345	bifunctional phage integrase/recombinase / putative phage integrase/recombinase	30	650	19	5.1.2	Phage-related functions and prophages	Nucleic acid replication/repair/synthesis
pRL110346	pRL11	pRL110346	bifunctional phage integrase/recombinase / putative phage integrase/recombinase	57	2154	37	5.1.2	Phage-related functions and prophages	Nucleic acid replication/repair/synthesis
pRL110347	pRL11	pRL110347	hypothetical protein	6	144	5	0.0.2	Conserved in other organism than E.coli	Hypothetical
pRL110348	pRL11	pRL110348	hypothetical protein	43	1280	12	0.0.0	Unknown function, no known homologues	Hypothetical
pRL110349	pRL11	pRL110349	hypothetical protein	31	1109	14	0.0.0	Unknown function, no known homologues	Hypothetical
pRL110350	pRL11	pRL110350	hypothetical protein	57	1695	6	0.0.1	Conserved in E. coli	Hypothetical
pRL110351	pRL11	pRL110351	hypothetical protein	4	68	5	0.0.0	Unknown function, no known homologues	Hypothetical
pRL110351A	pRL11	pRL110351A	hypothetical protein	11	330	10	0.0.2	Conserved in other organism than E.coli	Hypothetical
pRL110354	pRL11	pRL110354	hypothetical protein	13	320	16	0.0.0	Unknown function, no known homologues	Hypothetical
pRL110354A	pRL11	pRL110354A	hypothetical protein	23	875	10	0.0.2	Conserved in other organism than E.coli	Hypothetical
pRL110354B	pRL11	pRL110354B	hypothetical protein	27	613	7	0.0.0	Unknown function, no known homologues	Hypothetical
pRL110355	pRL11	pRL110355	bifunctional adenylate/guanylate cyclase / putative adenylate/guanylate cyclase	50	1416	17	3.3.15	Pool, multipurpose conversions of intermediate metabolism	Intermediary metabolism
pRL110356	pRL11	pRL110356	hypothetical protein	17	435	4	0.0.0	Unknown function, no known homologues	Hypothetical
pRL110357	pRL11	pRL110357	hypothetical protein	78	2377	26	0.0.1	Conserved in E. coli	Hypothetical
pRL110358	pRL11	pRL110358	transmembrane protein	24	649	18	4.1.1	Inner membrane	Cell membrane/envelope
pRL110359	pRL11	pRL110359	two component sensor/regulator; fused sensor/regulator	17	508	6	6.1.3	Sensor kinase/response regulator fusion	Regulation
pRL110360	pRL11	pRL110360	hypothetical protein	13	454	11	0.0.1	Conserved in E. coli	Hypothetical
pRL110361	pRL11	pRL110361	hypothetical protein	19	733	9	0.0.1	Conserved in E. coli	Hypothetical
pRL110362	pRL11	pRL110362	GntR family transcriptional regulator	6	100	6	6.3.3	GntR?	Regulation
pRL110363	pRL11	pRL110363	methionine lyase	35	1009	16	3.4.2	Amino acids	Intermediary metabolism
pRL110364	pRL11	pRL110364	SBP of ABC transporter CUT1	88	2254	34	1.5.3	Carbohydrates, organic acids and alcohols; PTS	Transporters
pRL110365	pRL11	pRL110365	permease component of ABC transporter CUT1	36	1202	15	1.5.3	Carbohydrates, organic acids and alcohols; PTS	Transporters
pRL110366	pRL11	pRL110366	permease component of ABC transporter CUT1	28	864	12	1.5.3	Carbohydrates, organic acids and alcohols; PTS	Transporters
pRL110367	pRL11	pRL110367	ATP-binding component of ABC transporter CUT1	42	2060	12	1.5.3	Carbohydrates, organic acids and alcohols; PTS	Transporters
pRL110368	pRL11	pRL110368	phosphoesterase/regulator	25	809	7	6.0.0	Regulation	Regulation
pRL110369	pRL11	pepT	peptidase T	72	2391	22	2.1.4	Degradation of proteins, peptides, glycoproteins	Degradation protein/amino acids
pRL110370	pRL11	pRL110370	hydrolase	61	1542	18	3.3.15	Pool, multipurpose conversions of intermediate metabolism	Intermediary metabolism
pRL110371	pRL11	sulD	ATP-binding component of ABC transporter SulT (S. mel SBP homologue SMb21133 induced by sulphate limitation)	47	1311	19	1.5.4	Anions	Transporters
pRL110372	pRL11	sulC	permease component of ABC transporter SulT (S. mel SBP homologue SMb21133 induced by sulphate limitation)	21	621	12	1.5.4	Anions	Transporters
pRL110373	pRL11	sulB	permease component of ABC transporter SulT (S. mel SBP homologue SMb21133 induced by sulphate limitation)	12	266	10	1.5.4	Anions	Transporters
pRL110374	pRL11	sulA	SBP of ABC transporter SulT (S. mel SBP homologue SMb21133 induced by sulphate limitation)	61	1663	17	1.5.4	Anions	Transporters
pRL110375	pRL11	ropA3	outer membrane porin protein RopA	228	13263	38	4.1.3	Outer membrane	Cell membrane/envelope
pRL110376	pRL11	ptsN	PTS IIA-like nitrogen-regulatory protein PtsN	14	388	6	6.0.0	Regulation	Regulation
pRL110377	pRL11	kdpE	two-component sensor/regulator; transcriptional regulator (Kdp operon, potassium transport)	41	1412	12	6.1.2	Response regulator	Regulation
pRL110378	pRL11	kdpD	two-component sensor/regulator; histidine kinase(Kdp operon, potassium transport)	147	5550	33	6.1.1	Sensor kinase	Regulation
pRL110379	pRL11	kdpC	bifunctional potassium-transporting ATPase C chain / putative potassium-transporting ATPase c chain	35	1110	11	1.5.2	Cations	Transporters
pRL110380	pRL11	kdpB	bifunctional potassium-transporting ATPase B chain / potassium-transporting ATPase subunit B	67	2603	13	1.5.2	Cations	Transporters
pRL110381	pRL11	kdpA	bifunctional potassium-transporting ATPase A chain / potassium-transporting ATPase subunit A	175	6238	28	1.5.2	Cations	Transporters
pRL110382	pRL11	sorD	bifunctional D-xylulose reductase / putative D-xylulose reductase	110	4154	17	3.3.7	Misc. glucose metabolism	Aerobic respiration/TCA cycle
pRL110383	pRL11	pRL110383	transmembrane protein	14	609	11	4.1.1	Inner membrane	Cell membrane/envelope
pRL110384	pRL11	pRL110384	bifunctional mercuric reductase, heavy metal resistance protein / mercuric reductase	106	3691	24	1.4.3	Drug/analogue sensitivity	Adaptation
pRL110385	pRL11	pRL110385	transmembrane protein	19	438	2	4.1.1	Inner membrane	Cell membrane/envelope
pRL110386	pRL11	pRL110386	bifunctional acyl-CoA dehydrogenase / putative acyl-CoA dehydrogenase	21	415	14	3.3.15	Pool, multipurpose conversions of intermediate metabolism	Intermediary metabolism
pRL110387	pRL11	pRL110387	pectin degradation protein	16	637	5	2.1.3	Degradation of polysaccharides	Degradation protein/amino acids
pRL110388	pRL11	pRL110388	LysR family transcriptional regulator	31	733	16	6.3.6	LysR?	Regulation
pRL110389	pRL11	pRL110389	exopolysaccharide production protein	89	2402	38	2.1.3	Degradation of polysaccharides	Degradation protein/amino acids
pRL110390	pRL11	pRL110390	glycosyltransferase	76	2430	17	4.1.2	Murein sacculus, petidoglycan	Cell membrane/envelope
pRL110391	pRL11	pRL110391	bifunctional phosphatidylinositol alpha-mannosyltransferase / putative phosphatidylinositol alpha-mannosyltransferase	46	2036	24	4.1.2	Murein sacculus, petidoglycan	Cell membrane/envelope
pRL110392	pRL11	pRL110392	transmembrane protein	130	6338	38	4.1.1	Inner membrane	Cell membrane/envelope
pRL110393	pRL11	pRL110393	hypothetical protein	49	1784	18	0.0.0	Unknown function, no known homologues	Hypothetical
pRL110394	pRL11	pRL110394	transmembrane protein	28	693	15	4.1.1	Inner membrane	Cell membrane/envelope
pRL110395	pRL11	pRL110395	succinoglycan biosynthesis protein	46	1430	15	4.1.2	Murein sacculus, petidoglycan	Cell membrane/envelope
pRL110396	pRL11	pRL110396	transmembrane protein	83	2290	19	4.1.1	Inner membrane	Cell membrane/envelope
pRL110397	pRL11	pRL110397	bifunctional beta-mannosidase / putative beta-mannosidase	132	3618	30	4.1.2	Murein sacculus, petidoglycan	Cell membrane/envelope
pRL110398	pRL11	pRL110398	hypothetical protein	43	2021	15	0.0.0	Unknown function, no known homologues	Hypothetical
pRL110399	pRL11	pRL110399	hypothetical protein	25	990	16	0.0.0	Unknown function, no known homologues	Hypothetical
pRL110400	pRL11	pRL110400	SBP of ABC transporter HAAT (S. mel SBP homologue SMc03121 induced by methionine, hydroxybenzoate and elevated by acetoacetate in MA on 3841)	72	3155	21	1.5.1	Amino acids and amines	Transporters
pRL110401	pRL11	pRL110401	ATP-binding component of ABC transporter HAAT (S. mel SBP homologue SMc03121 induced by methionine, hydroxybenzoate and elevated by acetoacetate in MA on 3841)	24	842	8	1.5.1	Amino acids and amines	Transporters
pRL110402	pRL11	pRL110402	ATP-binding component of ABC transporter HAAT (S. mel SBP homologue SMc03121 induced by methionine, hydroxybenzoate and elevated by acetoacetate in MA on 3841)	8	259	8	1.5.1	Amino acids and amines	Transporters
pRL110403	pRL11	pRL110403	permease component of ABC transporter HAAT (S. mel SBP homologue SMc03121 induced by methionine, hydroxybenzoate and elevated by acetoacetate in MA on 3841)	117	3614	19	1.5.1	Amino acids and amines	Transporters
pRL110404	pRL11	pRL110404	permease component of ABC transporter HAAT (S. mel SBP homologue SMc03121 induced by methionine, hydroxybenzoate and elevated by acetoacetate in MA on 3841)	62	2071	17	1.5.1	Amino acids and amines	Transporters
pRL110405	pRL11	pRL110405	bifunctional alcohol dehydrogenase (elevated by acetoacetate in MA of Rlv3841) / putative alcoholdehydrogenase	64	1996	25	3.3.15	Pool, multipurpose conversions of intermediate metabolism	Intermediary metabolism
pRL110406	pRL11	pRL110406	bifunctional 3-hydroxyisobutyrate dehydrogenase (elevated by acetoacetate in MA of Rlv3841) / putative3-hydroxyisobutyrate dehydrogenase	57	2429	9	3.4.2	Amino acids	Intermediary metabolism
pRL110407	pRL11	pRL110407	hypothetical protein	50	1672	10	0.0.2	Conserved in other organism than E.coli	Hypothetical
pRL110408	pRL11	rhaK	L-xylulose kinase involved in competition for nodulation	82	2566	27	3.3.15	Pool, multipurpose conversions of intermediate metabolism	Intermediary metabolism
pRL110409	pRL11	rhaU	L-rhamnose 1-epimerase involved in competition for nodulation, mutarotase	22	847	8	3.3.15	Pool, multipurpose conversions of intermediate metabolism	Intermediary metabolism
pRL110410	pRL11	rhaQ	permease component of ABC transporter CUT2 involved in competition for nodulation	53	1440	14	1.5.3	Carbohydrates, organic acids and alcohols; PTS	Transporters
pRL110411	pRL11	rhaP	permease component of ABC transporter CUT2 involved in competition for nodulation	105	3450	13	1.5.3	Carbohydrates, organic acids and alcohols; PTS	Transporters
pRL110412	pRL11	rhaT	ATP-binding:ATP-binding (ABC:ABC) component of ABC transporter CUT2 involved in competition for nodulation	64	1852	11	1.5.3	Carbohydrates, organic acids and alcohols; PTS	Transporters
pRL110413	pRL11	rhaS	SBP of ABC transporter CUT2 involved in competition for nodulation	69	2327	11	1.5.3	Carbohydrates, organic acids and alcohols; PTS	Transporters
pRL110414	pRL11	rhaR	DeoR family transcriptional regulator (repressor) (involved in competition for nodulation)	14	331	8	6.3.10	DeoR?	Regulation
pRL110415	pRL11	rhaD	short-chain dehydrogenase/oxidoreductase involved in competition for nodulation	75	2066	29	3.3.15	Pool, multipurpose conversions of intermediate metabolism	Intermediary metabolism
pRL110416	pRL11	rhaI	rhamnose isomerase involved in competition for nodulation	82	2760	23	3.3.15	Pool, multipurpose conversions of intermediate metabolism	Intermediary metabolism
pRL110417	pRL11	pRL110417	carboxymuconolactone decarboxylase (CMD) EC:4.1.1.44 domain, involved in protocatechuate catabolism	18	543	4	1.4.2	Detoxification	Adaptation
pRL110418	pRL11	ecfO	RNA polymerase ECF sigma factor, atypical ECF41 gene organisation	16	680	6	6.2.1	sigma factor	Regulation
pRL110419	pRL11	pRL110419	dihydroorotase	53	1491	16	3.4.3	Carbon compounds, Cachetuate catabolism	Intermediary metabolism
pRL110420	pRL11	pRL110420	IclR family transcriptional regulator	108	3713	16	6.3.4	IclR?	Regulation
pRL110421	pRL11	pRL110421	oxidoreductase/stress-related protein	22	682	14	1.6.1	Adaptations, atypical conditions	Adaptation
pRL110422	pRL11	pRL110422	hypothetical protein, only found in Rhizobia andin a few soil organisms	5	105	4	0.0.2	Conserved in other organism than E.coli	Hypothetical
pRL110423	pRL11	pRL110423	TetR family transcriptional regulator	1	17	5	6.3.8	TetR?	Regulation
pRL110424	pRL11	pRL110424	hypothetical protein	68	1851	9	0.0.0	Unknown function, no known homologues	Hypothetical
pRL110425	pRL11	pRL110425	hypothetical protein	17	491	7	0.0.2	Conserved in other organism than E.coli	Hypothetical
pRL110426	pRL11	pRL110426	hypothetical protein	14	537	9	0.0.0	Unknown function, no known homologues	Hypothetical
pRL110427	pRL11	pRL110427	amidotransferase	53	1655	19	3.3.15	Pool, multipurpose conversions of intermediate metabolism	Intermediary metabolism
pRL110428	pRL11	pRL110428	hypothetical protein	43	921	15	0.0.2	Conserved in other organism than E.coli	Hypothetical
pRL110429	pRL11	betC	bifunctional choline-sulfatase / putative choline-sulfatase	135	4949	31	1.6.1	Adaptations, atypical conditions	Adaptation
pRL110430	pRL11	pRL110430	LysR family transcriptional regulator	139	4980	13	6.3.6	LysR?	Regulation
pRL110431	pRL11	pRL110431	transmembrane protein	15	478	6	4.1.1	Inner membrane	Cell membrane/envelope
pRL110432	pRL11	pRL110432	2,4-dihydroxydec-2-ene-1,10-dioic acid aldolase	9	312	8	1.4.2	Detoxification	Adaptation
pRL110433	pRL11	pRL110433	hypothetical protein	19	554	4	0.0.1	Conserved in E. coli	Hypothetical
pRL110434	pRL11	pRL110434	ATP-binding component of ABC transporter PepT	57	1640	12	1.5.0	Transport/binding proteins	Transporters
pRL110435	pRL11	pRL110435	ATP-binding component of ABC transporter PepT	35	1482	10	1.5.0	Transport/binding proteins	Transporters
pRL110436	pRL11	pRL110436	permease component of ABC transporter PepT	42	1069	14	1.5.0	Transport/binding proteins	Transporters
pRL110437	pRL11	pRL110437	permease component of ABC transporter PepT	107	2919	21	1.5.0	Transport/binding proteins	Transporters
pRL110438	pRL11	pRL110438	SBP of ABC transporter PepT	129	4737	29	1.5.0	Transport/binding proteins	Transporters
pRL110439	pRL11	pRL110439	glycosyl transferase	33	1376	9	4.1.4	Surface polysaccharide & antigens, EPS	Cell membrane/envelope
pRL110440	pRL11	pRL110440	acetyltransferase	7	234	6	3.3.15	Pool, multipurpose conversions of intermediate metabolism	Intermediary metabolism
pRL110441	pRL11	thiD	bifunctional phosphomethylpyrimidine kinase / putative phosphomethylpyrimidine kinase	3	62	5	3.2.14	Thiamin	Nucleic acid replication/repair/synthesis
pRL110442	pRL11	thiE	bifunctional thiamine-phosphate pyrophosphorylase / putative thiamine-phosphate pyrophosphorylase	24	1114	8	3.2.14	Thiamin	Nucleic acid replication/repair/synthesis
pRL110443	pRL11	thiM	bifunctional hydroxyethylthiazole kinase / putative hydroxyethylthiazole kinase	21	545	7	3.2.14	Thiamin	Nucleic acid replication/repair/synthesis
pRL110444	pRL11	pRL110444	hypothetical protein	33	1281	13	0.0.2	Conserved in other organism than E.coli	Hypothetical
pRL110445	pRL11	pRL110445	bifunctional peptidase/protease / putative peptidase/protease	81	2808	24	2.1.4	Degradation of proteins, peptides, glycoproteins	Degradation protein/amino acids
pRL110446	pRL11	pRL110446	ATP-binding:ATP-binding (ABC:ABC) component of ABC transporter PepT	62	3104	16	1.5.0	Transport/binding proteins	Transporters
pRL110447	pRL11	pRL110447	bifunctional formamidase / putative formamidase	61	3208	12	3.4.2	Amino acids	Intermediary metabolism
pRL110448	pRL11	pRL110448	SBP of ABC transporter PepT	118	4528	28	1.5.0	Transport/binding proteins	Transporters
pRL110449	pRL11	pRL110449	permease component of ABC transporter PepT	39	946	11	1.5.0	Transport/binding proteins	Transporters
pRL110450	pRL11	pRL110450	permease component of ABC transporter PepT	23	745	9	1.5.0	Transport/binding proteins	Transporters
pRL110451	pRL11	pRL110451	ANTAR (anti-termination of transcription ) domain-containing protein, RNA-binding transcriptional regulator	12	251	5	6.0.0	Regulation	Regulation
pRL110452	pRL11	pRL110452	SBP of ABC transport system (binds amidase as has AmiC domain?)	90	3066	23	1.5.0	Transport/binding proteins	Transporters
pRL110453	pRL11	pRL110453	hypothetical protein	15	366	6	0.0.2	Conserved in other organism than E.coli	Hypothetical
pRL110454	pRL11	pRL110454	SBP of ABC transporter PepT	224	10631	39	1.5.0	Transport/binding proteins	Transporters
pRL110455	pRL11	pRL110455	permease component of ABC transporter PepT	103	3347	18	1.5.0	Transport/binding proteins	Transporters
pRL110456	pRL11	pRL110456	permease component of ABC transporter PepT	41	1228	10	1.5.0	Transport/binding proteins	Transporters
pRL110457	pRL11	pRL110457	hypothetical protein	60	2224	6	0.0.2	Conserved in other organism than E.coli	Hypothetical
pRL110458	pRL11	pRL110458	hypothetical protein	60	2221	18	0.0.2	Conserved in other organism than E.coli	Hypothetical
pRL110459	pRL11	pRL110459	ATP-binding:ATP-binding (ABC:ABC) component of ABC transporter PepT	51	2289	21	1.5.0	Transport/binding proteins	Transporters
pRL110460	pRL11	pRL110460	bifunctional intracellular PHB depolymerase / putative intracellular PHB depolymerase	113	4349	25	2.1.3	Degradation of polysaccharides	Degradation protein/amino acids
pRL110461	pRL11	pRL110461	bifunctional glutathione-S-transferase protein /putative glutathione-S-transferase protein	26	566	7	1.6.1	Adaptations, atypical conditions	Adaptation
pRL110462	pRL11	pRL110462	hypothetical protein	75	3133	18	0.0.2	Conserved in other organism than E.coli	Hypothetical
pRL110463	pRL11	pRL110463	acetyltransferase	13	1069	6	3.3.15	Pool, multipurpose conversions of intermediate metabolism	Intermediary metabolism
pRL110464	pRL11	pRL110464	hypothetical protein	45	1155	14	0.0.2	Conserved in other organism than E.coli	Hypothetical
pRL110466	pRL11	pRL110466	hypothetical protein	71	1833	27	0.0.1	Conserved in E. coli	Hypothetical
pRL110467	pRL11	pRL110467	transmembrane protein	59	1595	25	4.1.1	Inner membrane	Cell membrane/envelope
pRL110468	pRL11	pRL110468	transmembrane protein	16	391	6	4.1.1	Inner membrane	Cell membrane/envelope
pRL110469	pRL11	pRL110469	hypothetical protein	12	809	3	0.0.0	Unknown function, no known homologues	Hypothetical
pRL110470	pRL11	pRL110470	hypothetical protein	56	1580	14	0.0.1	Conserved in E. coli	Hypothetical
pRL110471	pRL11	pRL110471	flavoprotein/ferredoxin	122	3328	29	3.5.3	Electron transport, cytochromes + redox	Electron transfer
pRL110472	pRL11	pRL110472	G/U mismatch-specific DNA glycosylase	27	678	8	2.2.3	DNA - replication, repair, restriction/modification	Nucleic acid replication/repair/synthesis
pRL110473	pRL11	pRL110473	transmembrane protein	6	136	7	4.1.1	Inner membrane	Cell membrane/envelope
pRL110474	pRL11	pRL110474	transmembrane protein	52	1972	8	4.1.1	Inner membrane	Cell membrane/envelope
pRL110475	pRL11	pRL110475	peptidase	76	2580	18	2.1.4	Degradation of proteins, peptides, glycoproteins	Degradation protein/amino acids
pRL110476	pRL11	pRL110476	SBP of ABC transporter PepT	85	2433	25	1.5.0	Transport/binding proteins	Transporters
pRL110477	pRL11	pRL110477	hypothetical protein	50	1207	17	0.0.1	Conserved in E. coli	Hypothetical
pRL110478	pRL11	pRL110478	ATP-binding component of ABC transporter PepT	64	2058	26	1.5.0	Transport/binding proteins	Transporters
pRL110479	pRL11	pRL110479	permease component of ABC transporter PepT	44	1547	9	1.5.0	Transport/binding proteins	Transporters
pRL110480	pRL11	pRL110480	permease component of ABC transporter PepT	35	749	14	1.5.0	Transport/binding proteins	Transporters
pRL110481	pRL11	pRL110481	LysR family transcriptional regulator	47	1528	7	6.3.6	LysR?	Regulation
pRL110482	pRL11	pRL110482	LysR family transcriptional regulator	28	1132	12	6.3.6	LysR?	Regulation
pRL110483	pRL11	pRL110483	bifunctional MmgE/PrpD family protein / putativeMmgE/PrpD family protein	39	1218	11	7.0.0	Not classified (included putative assignments)	Not classified
pRL110484	pRL11	pRL110484	bifunctional dienelactone hydrolase family protein / putative dienelactone hydrolase family protein	57	2013	26	1.4.2	Detoxification	Adaptation
pRL110485	pRL11	pRL110485	GFO/IDH/MocA family oxidoreductase	70	2435	22	3.3.15	Pool, multipurpose conversions of intermediate metabolism	Intermediary metabolism
pRL110486	pRL11	pRL110486	permease component of ABC transporter CUT1 (S. mel SBP homologue SMb21151 induced by galactosamine)	38	2081	14	1.5.3	Carbohydrates, organic acids and alcohols; PTS	Transporters
pRL110487	pRL11	pRL110487	permease component of ABC transporter CUT1 (S. mel SBP homologue SMb21151 induced by galactosamine)	81	3204	20	1.5.3	Carbohydrates, organic acids and alcohols; PTS	Transporters
pRL110488	pRL11	pRL110488	SBP of ABC transporter CUT1 (S. mel SBP homologue SMb21151 induced by galactosamine)	85	3285	20	1.5.3	Carbohydrates, organic acids and alcohols; PTS	Transporters
pRL110489	pRL11	pRL110489	ATP-binding component of ABC transporter CUT1 (S. mel SBP homologue SMb21151 induced by galactosamine)	30	693	18	1.5.3	Carbohydrates, organic acids and alcohols; PTS	Transporters
pRL110490	pRL11	pRL110490	transmembrane protein	194	5733	59	4.1.1	Inner membrane	Cell membrane/envelope
pRL110491	pRL11	pRL110491	bifunctional choline dehydrogenase / putative choline dehydrogenase	44	1220	23	1.6.2	Osmotic adaptation	Adaptation
pRL110492	pRL11	pRL110492	hypothetical protein	202	6823	54	0.0.2	Conserved in other organism than E.coli	Hypothetical
pRL110493	pRL11	pRL110493	hypothetical protein	135	3852	34	0.0.2	Conserved in other organism than E.coli	Hypothetical
pRL110494	pRL11	pRL110494	transmembrane protein	12	398	8	4.1.1	Inner membrane	Cell membrane/envelope
pRL110495	pRL11	pRL110495	transmembrane protein	118	3074	36	4.1.1	Inner membrane	Cell membrane/envelope
pRL110496	pRL11	pRL110496	FMN oxidoreductase	46	1323	20	3.3.15	Pool, multipurpose conversions of intermediate metabolism	Intermediary metabolism
pRL110497	pRL11	pRL110497	hypothetical protein	9	270	6	0.0.0	Unknown function, no known homologues	Hypothetical
pRL110498	pRL11	pRL110498	hypothetical protein	107	2919	17	0.0.2	Conserved in other organism than E.coli	Hypothetical
pRL110499	pRL11	pRL110499	hypothetical protein	56	1576	21	0.0.1	Conserved in E. coli	Hypothetical
pRL110500	pRL11	pRL110500	hypothetical protein	24	750	9	0.0.1	Conserved in E. coli	Hypothetical
pRL110501	pRL11	pRL110501	bifunctional ribonuclease / putative ribonuclease	14	361	9	2.1.2	Degradation of RNA	Nucleic acid replication/repair/synthesis
pRL110502	pRL11	pRL110502	RpiR family transcriptional regulator (repressor)	76	3592	15	6.3.0	Defined families	Regulation
pRL110503	pRL11	pRL110503	dehydrogenase/oxidoreductase	23	792	11	3.3.15	Pool, multipurpose conversions of intermediate metabolism	Intermediary metabolism
pRL110504	pRL11	pRL110504	transmembrane efflux transporter	63	2299	18	1.5.0	Transport/binding proteins	Transporters
pRL110505	pRL11	pRL110505	ROK family transcriptional regulator	54	1483	17	6.3.9	ROK	Regulation
pRL110506	pRL11	pRL110506	transmembrane protein	52	1408	17	4.1.1	Inner membrane	Cell membrane/envelope
pRL110507	pRL11	pRL110507	AraC family transcriptional regulator (activator)	51	2243	11	6.3.2	AraC?	Regulation
pRL110508	pRL11	pRL110508	Zn-binding oxidoreductase	35	1067	12	3.3.15	Pool, multipurpose conversions of intermediate metabolism	Intermediary metabolism
pRL110509	pRL11	pRL110509	oxidoreductase	33	1257	9	3.3.15	Pool, multipurpose conversions of intermediate metabolism	Intermediary metabolism
pRL110510	pRL11	pRL110510	hypothetical protein	9	159	4	0.0.2	Conserved in other organism than E.coli	Hypothetical
pRL110511	pRL11	pRL110511	glycosyl hydrolase	116	3660	27	4.1.4	Surface polysaccharide & antigens, EPS	Cell membrane/envelope
pRL110512	pRL11	pRL110512	hypothetical protein	13	293	6	0.0.1	Conserved in E. coli	Hypothetical
pRL110513	pRL11	pRL110513	ATP-binding component of ABC transporter PepT	42	1228	14	1.5.0	Transport/binding proteins	Transporters
pRL110514	pRL11	pRL110514	ATP-binding component of ABC transporter PepT	19	428	8	1.5.0	Transport/binding proteins	Transporters
pRL110515	pRL11	pRL110515	permease component of ABC transporter PepT	50	1601	10	1.5.0	Transport/binding proteins	Transporters
pRL110516	pRL11	pRL110516	permease component of ABC transporter PepT	45	1557	17	1.5.0	Transport/binding proteins	Transporters
pRL110517	pRL11	pRL110517	SBP of ABC transporter PepT	56	1905	25	1.5.0	Transport/binding proteins	Transporters
pRL110518	pRL11	flaE	flagellin protein	53	1668	19	1.1.1	Chemotaxis and mobility	Motility/chemotaxis
pRL110519	pRL11	pRL110519	multidrug resistance transporter	57	1639	14	1.5.0	Transport/binding proteins	Transporters
pRL110520	pRL11	pRL110520	transmembrane MFS family transporter protein	103	3483	31	1.5.0	Transport/binding proteins	Transporters
pRL110521	pRL11	pRL110521	hypothetical exported protein	80	2163	12	0.0.2	Conserved in other organism than E.coli	Hypothetical
pRL110522	pRL11	pRL110522	hypothetical protein	13	357	6	0.0.1	Conserved in E. coli	Hypothetical
pRL110523	pRL11	pRL110523	hypothetical protein	1	24	6	0.0.0	Unknown function, no known homologues	Hypothetical
pRL110524	pRL11	pRL110524	exonuclease	85	2373	20	2.1.1	Degradation of DNA	Nucleic acid replication/repair/synthesis
pRL110525	pRL11	pRL110525	hypothetical protein	10	272	6	0.0.0	Unknown function, no known homologues	Hypothetical
pRL110526	pRL11	pRL110526	hypothetical protein	60	1693	18	0.0.2	Conserved in other organism than E.coli	Hypothetical
pRL110527	pRL11	pRL110527	hypothetical protein	266	8229	54	0.0.2	Conserved in other organism than E.coli	Hypothetical
pRL110528	pRL11	pRL110528	GntR family transcriptional regulator	32	1305	11	6.3.3	GntR?	Regulation
pRL110529	pRL11	pRL110529	bifunctional 2-deoxy-D-gluconate 3-dehydrogenase/ putative 2-deoxy-D-gluconate 3-dehydrogenase	21	614	6	3.3.7	Misc. glucose metabolism	Aerobic respiration/TCA cycle
pRL110530	pRL11	pRL110530	bifunctional 4-deoxy-L-threo-5-hexosulose-uronate ketol-isomerase / 5-keto-4-deoxyuronate isomerase	98	3605	14	3.3.7	Misc. glucose metabolism	Aerobic respiration/TCA cycle
pRL110531	pRL11	pRL110531	hypothetical protein	33	1391	12	0.0.0	Unknown function, no known homologues	Hypothetical
pRL110532	pRL11	pRL110532	hypothetical protein	12	506	5	0.0.2	Conserved in other organism than E.coli	Hypothetical
pRL110533	pRL11	pRL110533	bifunctional exonuclease/polymerase / DNA polymerase III subunit epsilon	39	1024	15	2.2.3	DNA - replication, repair, restriction/modification	Nucleic acid replication/repair/synthesis
pRL110534	pRL11	pRL110534	two-component sensor/regulator; histidine kinase	62	2039	17	6.1.1	Sensor kinase	Regulation
pRL110535	pRL11	pRL110535	two-component sensor/regulator; transcriptional regulator	37	2701	11	6.1.2	Response regulator	Regulation
pRL110536	pRL11	pRL110536	haloalkane dehalogenase	22	509	12	1.4.2	Detoxification	Adaptation
pRL110537	pRL11	pRL110537	MarR family transcriptional regulator	5	182	5	6.3.7	MarR?	Regulation
pRL110538	pRL11	pRL110538	amino oxidase	143	4940	23	3.4.2	Amino acids	Intermediary metabolism
pRL110539	pRL11	pRL110539	oxidoreductase	23	620	20	3.3.15	Pool, multipurpose conversions of intermediate metabolism	Intermediary metabolism
pRL110540	pRL11	pRL110540	amino acid permease protein (not ABC transporter)	71	2888	28	1.5.1	Amino acids and amines	Transporters
pRL110541	pRL11	pRL110541	glycine degradation aminomethyltransferase	90	2753	44	3.4.2	Amino acids	Intermediary metabolism
pRL110543	pRL11	pRL110543	hypothetical protein	1	14	2	0.0.1	Conserved in E. coli	Hypothetical
pRL110545	pRL11	minD	septum site-determining protein MinD	9	234	8	1.7.1	Cell division	Cell division
pRL110546	pRL11	minC	septum site-determining protein MinC	25	706	7	1.7.1	Cell division	Cell division
pRL110547	pRL11	pRL110547	hypothetical protein	25	620	8	0.0.1	Conserved in E. coli	Hypothetical
pRL110548	pRL11	pRL110548	oxidoreductase	127	5722	30	3.3.15	Pool, multipurpose conversions of intermediate metabolism	Intermediary metabolism
pRL110549	pRL11	pRL110549	hypothetical protein	76	2849	20	0.0.1	Conserved in E. coli	Hypothetical
pRL110550	pRL11	pRL110550	dioxygenase beta subunit	23	696	15	1.4.2	Detoxification	Adaptation
pRL110551	pRL11	pRL110551	hypothetical protein	29	682	10	0.0.1	Conserved in E. coli	Hypothetical
pRL110552	pRL11	pRL110552	aminomethyltransferase/glycine cleavage protein	51	1751	20	3.4.2	Amino acids	Intermediary metabolism
pRL110553	pRL11	purU	formyltetrahydrofolate deformylase	37	891	19	3.7.1	Purine ribonucleotide biosynthesis	Nucleic acid replication/repair/synthesis
pRL110554	pRL11	glnT	bifunctional glutamine synthetase III / glutamine synthetase	74	2126	24	3.3.22	Nitrogen metabolism (urease)	Nitrogen metabolism
pRL110555	pRL11	glxD	bifunctional glutamate synthase [NADPH] large chain precursor / putative glutamate synthase [NADPH] large chain	52	1425	25	3.3.17	Salvage of nucleosides and nucleotides	Nucleic acid replication/repair/synthesis
pRL110556	pRL11	glxC	bifunctional glutamate synthase subunit / putative glutamate synthase subunit	32	958	14	3.3.22	Nitrogen metabolism (urease)	Nitrogen metabolism
pRL110557	pRL11	glxB	bifunctional glutamine amidotransferase protein / putative glutamine amidotransferase protein	56	1753	11	3.7.1	Purine ribonucleotide biosynthesis	Nucleic acid replication/repair/synthesis
pRL110558	pRL11	pRL110558	XRE family transcriptional regulator with cupin domain	54	1598	13	6.3.0	Defined families	Regulation
pRL110559	pRL11	pRL110559	AraC family transcriptional regulator (activator)	54	2379	13	6.3.2	AraC?	Regulation
pRL110560	pRL11	soxB2	bifunctional sarcosine oxidase beta subunit / putative sarcosine oxidase subunit	71	2115	28	3.4.2	Amino acids	Intermediary metabolism
pRL110561	pRL11	soxD2	bifunctional sarcosine oxidase delta subunit / putative sarcosine oxidase delta subunit	17	777	4	3.4.2	Amino acids	Intermediary metabolism
pRL110562	pRL11	soxA2	bifunctional sarcosine oxidase alpha subunit / sarcosine oxidase subunit alpha	165	6945	36	3.4.2	Amino acids	Intermediary metabolism
pRL110563	pRL11	soxG2	bifunctional sarcosine oxidase gamma subunit / putative sarcosine oxidase gamma subunit	1	14	6	3.4.2	Amino acids	Intermediary metabolism
pRL110564	pRL11	pRL110564	tight adherence protein	36	1146	16	1.1.1	Chemotaxis and mobility	Motility/chemotaxis
pRL110565	pRL11	pRL110565	transmembrane protein	3	90	3	4.1.1	Inner membrane	Cell membrane/envelope
pRL110566	pRL11	pRL110566	transmembrane pilus assembly protein	10	237	7	1.1.1	Chemotaxis and mobility	Motility/chemotaxis
pRL110567	pRL11	pRL110567	transmembrane protein	38	1053	14	4.1.1	Inner membrane	Cell membrane/envelope
pRL110568	pRL11	pRL110568	transmembrane protein	155	7014	33	4.1.1	Inner membrane	Cell membrane/envelope
pRL110569	pRL11	pRL110569	transmembrane protein	42	1371	7	4.1.1	Inner membrane	Cell membrane/envelope
pRL110570	pRL11	pRL110570	hypothetical exported protein	20	900	12	0.0.0	Unknown function, no known homologues	Hypothetical
pRL110571	pRL11	pRL110571	hypothetical protein	51	1190	15	0.0.2	Conserved in other organism than E.coli	Hypothetical
pRL110572	pRL11	pRL110572	flp pilus assembly protein	71	2998	18	1.1.1	Chemotaxis and mobility	Motility/chemotaxis
pRL110573	pRL11	pRL110573	transmembrane pilus component protein	48	2252	12	1.1.1	Chemotaxis and mobility	Motility/chemotaxis
pRL110574	pRL11	pRL110574	transmembrane pilus component protein	24	594	11	1.1.1	Chemotaxis and mobility	Motility/chemotaxis
pRL110575	pRL11	pRL110575	transmembrane protein	28	703	11	4.1.1	Inner membrane	Cell membrane/envelope
pRL110576	pRL11	pRL110576	bifunctional adenylate cyclase / putative adenylate cyclase	109	2856	37	3.3.17	Salvage of nucleosides and nucleotides	Nucleic acid replication/repair/synthesis
pRL110577	pRL11	pRL110577	LysR family transcriptional regulator	56	1533	18	6.3.6	LysR?	Regulation
pRL110578	pRL11	pRL110578	4-oxalocrotonate tautomerase	1	13	3	1.4.2	Detoxification	Adaptation
pRL110579	pRL11	pRL110579	transmembrane protein	55	1515	16	4.1.1	Inner membrane	Cell membrane/envelope
pRL110580	pRL11	pRL110580	insertion sequence/transposase-related protein	38	1365	8	5.1.4	Transposon-related functions	Nucleic acid replication/repair/synthesis
pRL110581	pRL11	pRL110581	bifunctional transposase-related protein / putative transposase-related protein	23	900	8	5.1.4	Transposon-related functions	Nucleic acid replication/repair/synthesis
pRL110585	pRL11	pRL110585	hypothetical protein	68	1975	14	0.0.2	Conserved in other organism than E.coli	Hypothetical
pRL110586	pRL11	pRL110586	hypothetical protein	24	1215	6	0.0.1	Conserved in E. coli	Hypothetical
pRL110587	pRL11	pRL110587	transmembrane protein	134	4196	35	4.1.1	Inner membrane	Cell membrane/envelope
pRL110588	pRL11	pRL110588	exported serine protease inhibitor	55	2121	13	1.4.2	Detoxification	Adaptation
pRL110589	pRL11	pRL110589	exported protease/peptidase	71	2405	30	2.1.4	Degradation of proteins, peptides, glycoproteins	Degradation protein/amino acids
pRL110590	pRL11	pRL110590	hypothetical protein	148	7270	23	0.0.2	Conserved in other organism than E.coli	Hypothetical
pRL110591	pRL11	pRL110591	outer membrane protein	105	3776	22	4.1.3	Outer membrane	Cell membrane/envelope
pRL110592	pRL11	pRL110592	hypothetical protein	3	47	5	0.0.0	Unknown function, no known homologues	Hypothetical
pRL110593	pRL11	pRL110593	hypothetical protein	12	237	3	0.0.0	Unknown function, no known homologues	Hypothetical
pRL110594	pRL11	pRL110594	hypothetical protein	21	501	9	0.0.1	Conserved in E. coli	Hypothetical
pRL110595	pRL11	pRL110595	hypothetical protein	73	2219	20	0.0.2	Conserved in other organism than E.coli	Hypothetical
pRL110596	pRL11	pRL110596	transmembrane protein	127	3867	21	4.1.1	Inner membrane	Cell membrane/envelope
pRL110597	pRL11	pRL110597	exported peptidase	186	5967	41	2.1.4	Degradation of proteins, peptides, glycoproteins	Degradation protein/amino acids
pRL110598	pRL11	pRL110598	racemase	46	1449	21	3.3.15	Pool, multipurpose conversions of intermediate metabolism	Intermediary metabolism
pRL110599	pRL11	pRL110599	oxidoreductase	17	700	7	3.3.15	Pool, multipurpose conversions of intermediate metabolism	Intermediary metabolism
pRL110600	pRL11	pRL110600	IclR family transcriptional regulator	29	698	13	6.3.4	IclR?	Regulation
pRL110601	pRL11	pRL110601	hypothetical protein	52	2227	15	0.0.1	Conserved in E. coli	Hypothetical
pRL110602	pRL11	pRL110602	XRE family (HipB) transcriptional regulator	15	390	5	6.3.0	Defined families	Regulation
pRL110603	pRL11	pRL110603	hypothetical protein	11	738	5	0.0.0	Unknown function, no known homologues	Hypothetical
pRL110604	pRL11	pRL110604	trifolitoxin-related protein	38	1117	13	1.4.3	Drug/analogue sensitivity	Adaptation
pRL110605	pRL11	pRL110605	hypothetical protein	31	1010	12	0.0.1	Conserved in E. coli	Hypothetical
pRL110606	pRL11	pRL110606	trifolitoxin-related protein	87	2478	31	1.4.3	Drug/analogue sensitivity	Adaptation
pRL110607	pRL11	pRL110607	bifunctional transposase / putative transposase family protein	74	3141	17	5.1.4	Transposon-related functions	Nucleic acid replication/repair/synthesis
pRL110608	pRL11	pRL110608	hypothetical protein	18	555	5	0.0.0	Unknown function, no known homologues	Hypothetical
pRL110609	pRL11	pRL110609	cytosine deaminase	52	1413	15	3.3.17	Salvage of nucleosides and nucleotides	Nucleic acid replication/repair/synthesis
pRL110610	pRL11	pRL110610	LysR family transcriptional regulator	42	1638	10	6.3.6	LysR?	Regulation
pRL110611	pRL11	pRL110611	bifunctional flavonol synthase/dioxygenase / putative flavonol synthase/dioxygenase	67	2110	16	3.3.22	Nitrogen metabolism (urease)	Nitrogen metabolism
pRL110612	pRL11	pRL110612	permease component of ABC transporter NitT	40	1228	12	1.5.4	Anions	Transporters
pRL110613	pRL11	pRL110613	ATP-binding component of ABC transporter NitT	4	70	5	1.5.4	Anions	Transporters
pRL110614	pRL11	pRL110614	SBP of ABC transporter NitT	45	1388	12	1.5.4	Anions	Transporters
pRL110614A	pRL11	pRL110614A	hypothetical protein	3	54	9	0.0.0	Unknown function, no known homologues	Hypothetical
pRL110615	pRL11	nadC	bifunctional nicotinate-nucleotide pyrophosphorylase [carboxylating] / nicotinate-nucleotide pyrophosphorylase	82	3158	11	3.2.11	Pyridine nucleotide, NAD	Nucleic acid replication/repair/synthesis
pRL110616	pRL11	nadB	L-aspartate oxidase	64	2058	14	3.2.11	Pyridine nucleotide, NAD	Nucleic acid replication/repair/synthesis
pRL110617	pRL11	nadA	bifunctional quinolinate synthetase A / quinolinate synthetase	63	2146	13	3.2.11	Pyridine nucleotide, NAD	Nucleic acid replication/repair/synthesis
pRL110618	pRL11	pRL110618	hypothetical protein	38	1153	14	0.0.2	Conserved in other organism than E.coli	Hypothetical
pRL110619	pRL11	pRL110619	pantothenate biosynthesis protein	25	1202	10	3.2.10	Pantothenate, CoA?	Other biosynthesis
pRL110620	pRL11	pRL110620	pyridine-nucleotide disulphide oxidoreductase	8	252	12	3.5.3	Electron transport, cytochromes + redox	Electron transfer
pRL110621	pRL11	pRL110621	Rieske-type ferredoxin	30	740	5	3.5.3	Electron transport, cytochromes + redox	Electron transfer
pRL110622	pRL11	pRL110622	bifunctional transmembrane fatty acid desaturase/rhizopine oxygenase / putative transmembrane fatty acid desaturase	66	1964	23	3.6.1	Fatty acid and phosphatidic acid biosynthesis	Other biosynthesis
pRL110623	pRL11	pRL110623	LacI family transcriptional regulator (repressor)	36	1016	16	6.3.5	LacI?	Regulation
pRL110624	pRL11	pRL110624	hypothetical protein	11	378	8	0.0.1	Conserved in E. coli	Hypothetical
pRL110627	pRL11	cobK	bifunctional precorrin-6a reductase (precorrin-6x reductase) / cobalt-precorrin-6x reductase	1	163	10	3.2.3	Cobalamin	Other biosynthesis
pRL110629	pRL11	cobI	precorrin-2 C(20)-methyltransferase	1	10	19	3.2.3	Cobalamin	Other biosynthesis
pRL120004	pRL12	pRL120004	dihydrodipicolinate synthase	25	914	14	3.1.13	Lysine	Amino acid biosynthesis
pRL120005	pRL12	pRL120005	GntR family transcriptional regulator	30	1054	12	6.3.3	GntR?	Regulation
pRL120006	pRL12	pRL120006	SBP of ABC transporter CUT1	67	1860	16	1.5.3	Carbohydrates, organic acids and alcohols; PTS	Transporters
pRL120007	pRL12	pRL120007	permease component of ABC transporter CUT1	137	4148	27	1.5.3	Carbohydrates, organic acids and alcohols; PTS	Transporters
pRL120008	pRL12	pRL120008	permease component of ABC transporter CUT1	33	954	10	1.5.3	Carbohydrates, organic acids and alcohols; PTS	Transporters
pRL120009	pRL12	rbsK4	ribokinase	16	414	5	3.4.3	Carbon compounds, Cachetuate catabolism	Intermediary metabolism
pRL120010	pRL12	pRL120010	hypothetical protein (v short)	4	376	2	0.0.0	Unknown function, no known homologues	Hypothetical
pRL120011	pRL12	pRL120011	SBP of ABC transporter CUT1	87	2699	33	1.5.3	Carbohydrates, organic acids and alcohols; PTS	Transporters
pRL120012	pRL12	pRL120012	permease component of ABC transporter CUT1	66	1818	20	1.5.3	Carbohydrates, organic acids and alcohols; PTS	Transporters
pRL120013	pRL12	pRL120013	permease component of ABC transporter CUT1	23	512	17	1.5.3	Carbohydrates, organic acids and alcohols; PTS	Transporters
pRL120014	pRL12	pRL120014	ATP-binding component of ABC transporter CUT1	20	506	15	1.5.3	Carbohydrates, organic acids and alcohols; PTS	Transporters
pRL120015	pRL12	pRL120015	glycerophosphoryl diester phosphodiesterase	26	1076	12	3.3.8	Misc. glycerol metabolism	Aerobic respiration/TCA cycle
pRL120016	pRL12	pRL120016	DeoR family transcriptional regulator (repressor)	36	831	14	6.3.10	DeoR?	Regulation
pRL120017	pRL12	pRL120017	hydrolase	48	1195	22	3.3.15	Pool, multipurpose conversions of intermediate metabolism	Intermediary metabolism
pRL120018	pRL12	pRL120018	permease component of ABC transporter CUT1	33	1119	19	1.5.3	Carbohydrates, organic acids and alcohols; PTS	Transporters
pRL120019	pRL12	pRL120019	permease component of ABC transporter CUT1	50	1345	20	1.5.3	Carbohydrates, organic acids and alcohols; PTS	Transporters
pRL120020	pRL12	pRL120020	SBP of ABC transporter CUT1	19	527	21	1.5.3	Carbohydrates, organic acids and alcohols; PTS	Transporters
pRL120021	pRL12	pRL120021	hypothetical protein	1	10	6	0.0.0	Unknown function, no known homologues	Hypothetical
pRL120022	pRL12	pRL120022	LacI family transcriptional regulator (repressor)	37	825	19	6.3.5	LacI?	Regulation
pRL120023	pRL12	pRL120023	lipase/esterase	62	1670	18	3.3.15	Pool, multipurpose conversions of intermediate metabolism	Intermediary metabolism
pRL120024	pRL12	pRL120024	GFO/IDH/MocA family oxidoreductase	34	858	12	3.3.15	Pool, multipurpose conversions of intermediate metabolism	Intermediary metabolism
pRL120025	pRL12	pRL120025	hypothetical protein	40	1295	13	0.0.1	Conserved in E. coli	Hypothetical
pRL120026	pRL12	pRL120026	DeoR family transcriptional regulator (repressor)	14	407	7	6.3.10	DeoR?	Regulation
pRL120027	pRL12	pRL120027	aldolase	56	1858	14	3.3.15	Pool, multipurpose conversions of intermediate metabolism	Intermediary metabolism
pRL120028	pRL12	pRL120028	PfkB family sugar kinase	65	1972	14	3.3.15	Pool, multipurpose conversions of intermediate metabolism	Intermediary metabolism
pRL120029	pRL12	pRL120029	ATP-binding component of ABC transporter CUT1	36	1376	16	1.5.3	Carbohydrates, organic acids and alcohols; PTS	Transporters
pRL120030	pRL12	pRL120030	GFO/IDH/MocA family oxidoreductase/dehydrogenase	85	2053	19	3.3.15	Pool, multipurpose conversions of intermediate metabolism	Intermediary metabolism
pRL120031	pRL12	pRL120031	hypothetical protein	11	531	9	0.0.0	Unknown function, no known homologues	Hypothetical
pRL120032	pRL12	pRL120032	hypothetical protein	26	808	12	0.0.1	Conserved in E. coli	Hypothetical
pRL120033	pRL12	pRL120033	D-allulose-6-phosphate 3-epimerase	19	755	5	3.3.9	Non-oxidative branch, pentose pwy	Aerobic respiration/TCA cycle
pRL120034	pRL12	pRL120034	glucokinase	40	1391	12	3.3.7	Misc. glucose metabolism	Aerobic respiration/TCA cycle
pRL120035	pRL12	thuE	SBP of ABC transporter CUT1 (S. mel SBP homologue SMb20325 (thu) induced by tagatose)	34	866	28	1.5.3	Carbohydrates, organic acids and alcohols; PTS	Transporters
pRL120036	pRL12	thuF	permease component of ABC transporter CUT1 (S. mel SBP homologue SMb20325 (thu) induced by tagatose)	79	2287	23	1.5.3	Carbohydrates, organic acids and alcohols; PTS	Transporters
pRL120037	pRL12	thuG	permease component of ABC transporter CUT1 (S. mel SBP homologue SMb20325 (thu) induced by tagatose)	23	757	12	1.5.3	Carbohydrates, organic acids and alcohols; PTS	Transporters
pRL120038	pRL12	thuK	ATP-binding component of ABC transporter CUT1 (S. mel SBP homologue SMb20325 (thu) induced by tagatose)	52	2152	16	1.5.3	Carbohydrates, organic acids and alcohols; PTS	Transporters
pRL120039	pRL12	thuA	sugar-uptake related protein	20	510	17	1.5.3	Carbohydrates, organic acids and alcohols; PTS	Transporters
pRL120040	pRL12	thuB	GFO/IDH/MocA sugar uptake related protein	82	2334	25	1.5.3	Carbohydrates, organic acids and alcohols; PTS	Transporters
pRL120041	pRL12	pRL120041	hypothetical protein	7	224	5	0.0.2	Conserved in other organism than E.coli	Hypothetical
pRL120042	pRL12	pRL120042	alcohol dehydrogenase	72	2007	20	3.3.15	Pool, multipurpose conversions of intermediate metabolism	Intermediary metabolism
pRL120043	pRL12	optC	aminotransferase	93	2959	28	3.3.15	Pool, multipurpose conversions of intermediate metabolism	Intermediary metabolism
pRL120044	pRL12	gabD6	bifunctional succinate-semialdehyde dehydrogenase [NADP+] / succinate-semialdehyde dehydrogenase	30	1004	16	3.5.1	Aerobic respiration	Aerobic respiration/TCA cycle
pRL120045	pRL12	pRL120045	AsnC family transcriptional regulator	27	796	8	6.3.1	AsnC?	Regulation
pRL120046	pRL12	pRL120046	GntR family transcriptional regulator (MocR-type)	82	3375	15	6.3.3	GntR?	Regulation
pRL120047	pRL12	pRL120047	ATP-binding component of ABC transporter PAAT	48	1239	11	1.5.1	Amino acids and amines	Transporters
pRL120048	pRL12	pRL120048	SBP of ABC transporter PAAT (S. mel SBP homologue SMb20428 induced by ectoine)	23	631	9	1.5.1	Amino acids and amines	Transporters
pRL120049	pRL12	pRL120049	permease component of ABC transporter PAAT (S. mel SBP homologue SMb20428 induced by ectoine)	60	2082	12	1.5.1	Amino acids and amines	Transporters
pRL120050	pRL12	pRL120050	permease component of ABC transporter PAAT (S. mel SBP homologue SMb20428 induced by ectoine)	50	1482	13	1.5.1	Amino acids and amines	Transporters
pRL120051	pRL12	pRL120051	arylmalonate decarboxylase	73	2826	10	1.4.2	Detoxification	Adaptation
pRL120052	pRL12	tdcB2	bifunctional threonine dehydratase catabolic / threonine dehydratase	36	1437	5	3.4.2	Amino acids	Intermediary metabolism
pRL120053	pRL12	arcB3	bifunctional ornithine cyclodeaminase/ ectoine utilization protein EutC / ectoine utilization protein EutC	42	1546	8	3.4.2	Amino acids	Intermediary metabolism
pRL120054	pRL12	pRL120054	hypothetical protein	104	3543	20	0.0.2	Conserved in other organism than E.coli	Hypothetical
pRL120055	pRL12	pRL120055	AstE/AspA family protein	33	1259	11	7.0.0	Not classified (included putative assignments)	Not classified
pRL120056	pRL12	mcpR	methylation accepting chemotaxis protein	98	3546	29	1.1.1	Chemotaxis and mobility	Motility/chemotaxis
pRL120057	pRL12	pRL120057	plasmid stability protein	11	892	11	2.2.3	DNA - replication, repair, restriction/modification	Nucleic acid replication/repair/synthesis
pRL120058	pRL12	pRL120058	hypothetical protein	9	352	5	0.0.0	Unknown function, no known homologues	Hypothetical
pRL120059	pRL12	pRL120059	hypothetical exported protein	13	527	8	0.0.2	Conserved in other organism than E.coli	Hypothetical
pRL120060	pRL12	pRL120060	hypothetical protein	26	642	10	0.0.2	Conserved in other organism than E.coli	Hypothetical
pRL120061	pRL12	pRL120061	hypothetical protein	6	106	6	0.0.0	Unknown function, no known homologues	Hypothetical
pRL120062	pRL12	flgL2	flagellar hook associated protein	39	1059	16	1.1.1	Chemotaxis and mobility	Motility/chemotaxis
pRL120063	pRL12	flgK2	flagellar hook-associated protein	113	3404	28	1.1.1	Chemotaxis and mobility	Motility/chemotaxis
pRL120064	pRL12	flgE2	flagellar hook protein flgE	110	4710	29	1.1.1	Chemotaxis and mobility	Motility/chemotaxis
pRL120065	pRL12	casA	symbiosis-related Ca-binding calsymin (CasA)	13	351	16	3.3.22	Nitrogen metabolism (urease)	Nitrogen metabolism
pRL120066	pRL12	casR	TetR family transcriptional regulator of calsymin (casR)	49	1302	14	6.3.8	TetR?	Regulation
pRL120067	pRL12	pRL120067	flagella associated protein	156	4667	55	1.1.1	Chemotaxis and mobility	Motility/chemotaxis
pRL120068	pRL12	mcpY2	methyl-accepting chemotaxis protein	121	3836	22	1.1.1	Chemotaxis and mobility	Motility/chemotaxis
pRL120069	pRL12	pRL120069	bifunctional 3-hydroxybutyryl-CoA dehydratase / enoyl-CoA hydratase	28	786	6	3.4.4	Fatty acids	Intermediary metabolism
pRL120070	pRL12	pRL120070	TetR family transcriptional regulator	20	732	10	6.3.8	TetR?	Regulation
pRL120071	pRL12	pRL120071	SBP of ABC transporter PAAT (S. mel SBP homologue SMb21135 induced by galactosamine, glucosamine)	60	1816	17	1.5.1	Amino acids and amines	Transporters
pRL120072	pRL12	pRL120072	permease component of ABC transporter PAAT (S. mel SBP homologue SMb21135 induced by galactosamine, glucosamine)	44	1123	10	1.5.1	Amino acids and amines	Transporters
pRL120073	pRL12	pRL120073	permease component of ABC transporter PAAT (S. mel SBP homologue SMb21135 induced by galactosamine, glucosamine)	43	962	14	1.5.1	Amino acids and amines	Transporters
pRL120074	pRL12	pRL120074	ATP-binding component of ABC transporter PAAT (S. mel SBP homologue SMb21135 induced by galactosamine, glucosamine)	2	25	6	1.5.1	Amino acids and amines	Transporters
pRL120076	pRL12	stbB	plasmid stability protein StbB	18	487	10	2.2.3	DNA - replication, repair, restriction/modification	Nucleic acid replication/repair/synthesis
pRL120077	pRL12	pRL120077	GntR family transcriptional regulator	14	450	9	6.3.3	GntR?	Regulation
pRL120078	pRL12	pRL120078	SBP of ABC transporter PAAT	31	692	16	1.5.1	Amino acids and amines	Transporters
pRL120079	pRL12	pRL120079	permease component of ABC transporter PAAT	59	2812	13	1.5.1	Amino acids and amines	Transporters
pRL120080	pRL12	pRL120080	permease component of ABC transporter PAAT	46	1204	8	1.5.1	Amino acids and amines	Transporters
pRL120081	pRL12	pRL120081	ATP-binding component of ABC transporter PAAT	4	78	6	1.5.1	Amino acids and amines	Transporters
pRL120082	pRL12	pRL120082	plasmid stabilization element	80	2150	14	2.2.3	DNA - replication, repair, restriction/modification	Nucleic acid replication/repair/synthesis
pRL120083	pRL12	pRL120083	hypothetical protein	13	258	10	0.0.2	Conserved in other organism than E.coli	Hypothetical
pRL120084	pRL12	pRL120084	hypothetical protein	22	942	8	0.0.2	Conserved in other organism than E.coli	Hypothetical
pRL120085	pRL12	pRL120085	hypothetical protein	7	150	7	0.0.1	Conserved in E. coli	Hypothetical
pRL120086	pRL12	pRL120086	PspA family regulator-associated protein	1	25	8	6.3.0	Defined families	Regulation
pRL120087	pRL12	pRL120087	hypothetical protein	14	433	8	0.0.2	Conserved in other organism than E.coli	Hypothetical
pRL120088	pRL12	pRL120088	transmembrane cation transporter	96	2769	28	1.5.2	Cations	Transporters
pRL120089	pRL12	pRL120089	hypothetical protein	54	3248	11	0.0.2	Conserved in other organism than E.coli	Hypothetical
pRL120090	pRL12	pRL120090	transmembrane protein	96	4233	13	4.1.1	Inner membrane	Cell membrane/envelope
pRL120091	pRL12	pRL120091	transmembrane protein	20	543	10	4.1.1	Inner membrane	Cell membrane/envelope
pRL120092	pRL12	pRL120092	glutathionylspermidine synthetase	102	3951	30	1.6.1	Adaptations, atypical conditions	Adaptation
pRL120093	pRL12	pRL120093	dioxygenase	108	4234	16	1.4.2	Detoxification	Adaptation
pRL120094	pRL12	tfdB	dichlorophenol monooxygenase/hydroxylase	112	5275	27	1.4.2	Detoxification	Adaptation
pRL120095	pRL12	pRL120095	permease component of ABC transporter HAAT	100	3814	16	1.5.1	Amino acids and amines	Transporters
pRL120096	pRL12	pRL120096	permease component of ABC transporter HAAT	43	1108	9	1.5.1	Amino acids and amines	Transporters
pRL120097	pRL12	pRL120097	ATP-binding component of ABC transporter HAAT	28	847	13	1.5.1	Amino acids and amines	Transporters
pRL120098	pRL12	pRL120098	ATP-binding component of ABC transporter HAAT	12	517	8	1.5.1	Amino acids and amines	Transporters
pRL120099	pRL12	pRL120099	SBP of ABC transporter HAAT	70	1898	13	1.5.1	Amino acids and amines	Transporters
pRL120100	pRL12	tftE2	maleylacetate reductase	28	1051	16	1.4.2	Detoxification	Adaptation
pRL120101	pRL12	pRL120101	dioxygenase	84	5227	10	1.4.2	Detoxification	Adaptation
pRL120102	pRL12	pRL120102	LysR family transcriptional regulator	50	1980	13	6.3.6	LysR?	Regulation
pRL120103	pRL12	pRL120103	hypothetical protein	27	1018	8	0.0.0	Unknown function, no known homologues	Hypothetical
pRL120104	pRL12	pRL120104	LysR family transcriptional regulator	36	819	20	6.3.6	LysR?	Regulation
pRL120105	pRL12	pRL120105	UDP-glucose 4-epimerase	35	1009	13	4.1.4	Surface polysaccharide & antigens, EPS	Cell membrane/envelope
pRL120106	pRL12	pRL120106	short-chain aldo-keto oxidoreductase	39	1342	16	3.3.15	Pool, multipurpose conversions of intermediate metabolism	Intermediary metabolism
pRL120107	pRL12	pRL120107	aldo-keto reductase/oxidase	37	1276	14	3.3.15	Pool, multipurpose conversions of intermediate metabolism	Intermediary metabolism
pRL120108	pRL12	pRL120108	MocA family oxido-reductase/dehydratase	27	921	23	3.4.3	Carbon compounds, Cachetuate catabolism	Intermediary metabolism
pRL120109	pRL12	pRL120109	hypothetical protein	32	969	20	7.2.1	Cryptic genes	Cryptic
pRL120111	pRL12	pRL120111	SBP of ABC transporter CUT1	41	1389	31	1.5.0	Transport/binding proteins	Transporters
pRL120112	pRL12	pRL120112	permease component of ABC transporter CUT1	50	1462	21	1.5.3	Carbohydrates, organic acids and alcohols; PTS	Transporters
pRL120113	pRL12	pRL120113	permease component of ABC transporter CUT1	42	1170	12	1.5.3	Carbohydrates, organic acids and alcohols; PTS	Transporters
pRL120114	pRL12	pRL120114	alpha-fucosidase/ beta-galactosidase	198	6116	53	3.3.15	Pool, multipurpose conversions of intermediate metabolism	Intermediary metabolism
pRL120115	pRL12	pRL120115	LacI family transcriptional regulator (repressor)	46	1219	21	6.3.5	LacI?	Regulation
pRL120116	pRL12	pRL120116	ATP-binding component of ABC transporter CUT1	36	1243	16	1.5.3	Carbohydrates, organic acids and alcohols; PTS	Transporters
pRL120117	pRL12	pRL120117	hypothetical protein	89	2909	42	0.0.2	Conserved in other organism than E.coli	Hypothetical
pRL120118	pRL12	pRL120118	aldo-keto reductase/oxidoreductase	60	1993	20	3.3.15	Pool, multipurpose conversions of intermediate metabolism	Intermediary metabolism
pRL120119	pRL12	pRL120119	short-chain dehydrogenase	46	1577	15	3.3.15	Pool, multipurpose conversions of intermediate metabolism	Intermediary metabolism
pRL120120	pRL12	pRL120120	short-chain dehydrogenase	22	604	10	3.3.15	Pool, multipurpose conversions of intermediate metabolism	Intermediary metabolism
pRL120121	pRL12	pRL120121	dihydroorotase	52	1766	25	3.7.2	Pyrimidine ribonucleotide biosynthesis	Nucleic acid replication/repair/synthesis
pRL120122	pRL12	pRL120122	thiamine pyrophosphate requiring enzyme	31	932	25	3.1.21	Valine	Amino acid biosynthesis
pRL120123	pRL12	pRL120123	polysaccharide deacetylase	46	1451	23	4.1.4	Surface polysaccharide & antigens, EPS	Cell membrane/envelope
pRL120124	pRL12	pRL120124	NAD-dependent epimerase/dehydratase	39	1082	17	3.3.15	Pool, multipurpose conversions of intermediate metabolism	Intermediary metabolism
pRL120125	pRL12	pRL120125	short-chain dehydrogenase	27	736	11	3.3.15	Pool, multipurpose conversions of intermediate metabolism	Intermediary metabolism
pRL120126	pRL12	pRL120126	D-hydantoinase	51	1587	24	3.3.17	Salvage of nucleosides and nucleotides	Nucleic acid replication/repair/synthesis
pRL120127	pRL12	pRL120127	MFS family transporter	70	2220	29	1.5.0	Transport/binding proteins	Transporters
pRL120128	pRL12	pRL120128	ATP-binding:ATP-binding (ABC:ABC) component of ABC transporter PepT	72	2493	30	1.5.0	Transport/binding proteins	Transporters
pRL120129	pRL12	pRL120129	permease component of ABC transporter PepT	38	995	16	1.5.0	Transport/binding proteins	Transporters
pRL120130	pRL12	pRL120130	permease component of ABC transporter PepT	42	1153	23	1.5.0	Transport/binding proteins	Transporters
pRL120131	pRL12	pRL120131	SBP of ABC transporter PepT	59	1962	34	1.5.0	Transport/binding proteins	Transporters
pRL120132	pRL12	pRL120132	AraC family transcriptional regulator (activator)	33	1951	14	6.3.2	AraC?	Regulation
pRL120133	pRL12	pRL120133	plasmid stability protein StbB	20	383	10	2.2.3	DNA - replication, repair, restriction/modification	Nucleic acid replication/repair/synthesis
pRL120134	pRL12	pRL120134	plasmid stability protein StbC	19	652	4	2.2.3	DNA - replication, repair, restriction/modification	Nucleic acid replication/repair/synthesis
pRL120135	pRL12	pRL120135	cyclase	75	2074	21	3.3.15	Pool, multipurpose conversions of intermediate metabolism	Intermediary metabolism
pRL120136	pRL12	pRL120136	glutamyl-tRNA(Gln) amidotransferase subunit	41	1768	10	3.1.8	Glutamine	Amino acid biosynthesis
pRL120137	pRL12	pRL120137	hypothetical protein	96	3087	20	0.0.2	Conserved in other organism than E.coli	Hypothetical
pRL120138	pRL12	pRL120138	cobalamin synthesis protein (CobW family)	26	824	10	3.2.3	Cobalamin	Other biosynthesis
pRL120139	pRL12	pRL120139	hypothetical protein	9	161	5	0.0.2	Conserved in other organism than E.coli	Hypothetical
pRL120140	pRL12	pRL120140	bifunctional polysaccharide deacetylase / imidase	55	3210	15	4.1.4	Surface polysaccharide & antigens, EPS	Cell membrane/envelope
pRL120141	pRL12	pRL120141	ATP-binding component of ABC transporter POPT	58	2149	16	1.5.0	Transport/binding proteins	Transporters
pRL120142	pRL12	pRL120142	SBP of ABC transporter POPT	69	2237	17	1.5.0	Transport/binding proteins	Transporters
pRL120143	pRL12	pRL120143	short-chain dehydrogenase/reductase	14	432	11	3.3.15	Pool, multipurpose conversions of intermediate metabolism	Intermediary metabolism
pRL120144	pRL12	pRL120144	3-oxoacyl-[acyl-carrier-protein] reductase (3-ketoacyl-acyl carrier protein reductase)	8	124	8	3.2.1	Acyl carrier protein (ACP)	Other biosynthesis
pRL120145	pRL12	pRL120145	permease component of ABC transporter POPT	54	2044	11	1.5.0	Transport/binding proteins	Transporters
pRL120146	pRL12	pRL120146	permease component of ABC transporter POPT	59	1613	10	1.5.0	Transport/binding proteins	Transporters
pRL120147	pRL12	pRL120147	ATP-binding component of ABC transporter POPT	34	818	16	1.5.0	Transport/binding proteins	Transporters
pRL120148	pRL12	pRL120148	hypothetical protein	12	323	7	0.0.0	Unknown function, no known homologues	Hypothetical
pRL120149	pRL12	pRL120149	GntR family transcriptional regulator	41	1611	9	6.3.3	GntR?	Regulation
pRL120150	pRL12	pRL120150	urea amidolyase related protein	21	583	14	3.4.2	Amino acids	Intermediary metabolism
pRL120151	pRL12	pRL120151	urea amidohydrolyase	76	2431	18	3.4.2	Amino acids	Intermediary metabolism
pRL120152	pRL12	pRL120152	putative biotin carboxyl carrier protein of acetyl-CoA carboxylase	36	1409	14	3.6.0	Fatty acid biosynthesis	Other biosynthesis
pRL120153	pRL12	pRL120153	putative biotin carboxyl carrier protein of acetyl-CoA carboxylase	2	116	1	3.6.0	Fatty acid biosynthesis	Other biosynthesis
pRL120154	pRL12	pRL120154	LamB/YcsF family protein	56	1923	17	7.0.0	Not classified (included putative assignments)	Not classified
pRL120155	pRL12	pRL120155	LysR family transcriptional regulator	117	3688	26	6.3.6	LysR?	Regulation
pRL120157	pRL12	pRL120157	hypothetical protein	83	2907	20	0.0.2	Conserved in other organism than E.coli	Hypothetical
pRL120158	pRL12	pRL120158	hypothetical protein	32	1141	16	0.0.2	Conserved in other organism than E.coli	Hypothetical
pRL120159	pRL12	pRL120159	bifunctional amidohydrolase / allantoate amidohydrolase	20	664	10	3.3.15	Pool, multipurpose conversions of intermediate metabolism	Intermediary metabolism
pRL120160	pRL12	pRL120160	DeoR family transcriptional regulator (repressor)	67	2227	16	6.3.10	DeoR?	Regulation
pRL120161	pRL12	pRL120161	ATP-binding:ATP-binding (ABC:ABC) component of ABC transporter PepT	149	7325	24	1.5.0	Transport/binding proteins	Transporters
pRL120162	pRL12	pRL120162	permease component of ABC transporter PepT	35	1249	13	1.5.0	Transport/binding proteins	Transporters
pRL120163	pRL12	pRL120163	permease component of ABC transporter PepT	23	523	15	1.5.0	Transport/binding proteins	Transporters
pRL120164	pRL12	pRL120164	SBP of ABC transporter PepT	88	1951	29	1.5.0	Transport/binding proteins	Transporters
pRL120166	pRL12	pRL120166	transmembrane protein	36	909	11	4.1.1	Inner membrane	Cell membrane/envelope
pRL120167	pRL12	pRL120167	MFS family transporter	84	2256	23	1.5.0	Transport/binding proteins	Transporters
pRL120168	pRL12	pRL120168	LysR family transcriptional regulator	94	3426	23	6.3.6	LysR?	Regulation
pRL120169	pRL12	pRL120169	permease component of ABC transporter POPT	40	1107	18	1.5.0	Transport/binding proteins	Transporters
pRL120170	pRL12	pRL120170	permease component of ABC transporter POPT	49	1072	18	1.5.0	Transport/binding proteins	Transporters
pRL120171	pRL12	pRL120171	ATP-binding component of ABC transporter POPT	44	1242	26	1.5.0	Transport/binding proteins	Transporters
pRL120172	pRL12	pRL120172	SBP of ABC transporter POPT	57	3427	13	1.5.0	Transport/binding proteins	Transporters
pRL120173	pRL12	pRL120173	Fe-containing oxidoreductase	46	1455	19	3.3.15	Pool, multipurpose conversions of intermediate metabolism	Intermediary metabolism
pRL120174	pRL12	pRL120174	PfkB family sugar kinase	55	1857	19	3.3.15	Pool, multipurpose conversions of intermediate metabolism	Intermediary metabolism
pRL120175	pRL12	pRL120175	uncharacterised enzyme involved in pigment biosynthesis	8	1074	9	3.3.15	Pool, multipurpose conversions of intermediate metabolism	Intermediary metabolism
pRL120176	pRL12	pRL120176	enoyl-CoA hydratase	47	1462	16	3.4.4	Fatty acids	Intermediary metabolism
pRL120177	pRL12	pRL120177	pimeloyl-CoA synthetase	118	4352	34	3.2.2	Biotin	Other biosynthesis
pRL120178	pRL12	pRL120178	nucleoside hydrolase	59	1896	17	3.3.17	Salvage of nucleosides and nucleotides	Nucleic acid replication/repair/synthesis
pRL120179	pRL12	pRL120179	bifunctional pyruvate ferredoxin oxidoreductase / indolepyruvate ferredoxin oxidoreductase	126	4363	53	3.3.15	Pool, multipurpose conversions of intermediate metabolism	Intermediary metabolism
pRL120180	pRL12	pRL120180	oxidoreductase	53	1692	22	3.3.15	Pool, multipurpose conversions of intermediate metabolism	Intermediary metabolism
pRL120181	pRL12	pRL120181	GntR family transcriptional regulator	62	2256	11	6.3.3	GntR?	Regulation
pRL120182	pRL12	pRL120182	alcohol dehydrogenase	27	726	16	3.3.15	Pool, multipurpose conversions of intermediate metabolism	Intermediary metabolism
pRL120183	pRL12	pRL120183	hypothetical protein	103	4264	39	0.0.2	Conserved in other organism than E.coli	Hypothetical
pRL120184	pRL12	pRL120184	hypothetical protein	26	618	9	0.0.1	Conserved in E. coli	Hypothetical
pRL120185	pRL12	pRL120185	transmembrane transporter protein	25	620	21	1.5.0	Transport/binding proteins	Transporters
pRL120186	pRL12	pRL120186	hypothetical protein	12	318	7	0.0.2	Conserved in other organism than E.coli	Hypothetical
pRL120187	pRL12	pRL120187	bifunctional amine oxidase / amine oxidase family protein	91	3498	17	3.3.15	Pool, multipurpose conversions of intermediate metabolism	Intermediary metabolism
pRL120188	pRL12	pRL120188	transmembrane Na+/H+ antiporter	21	606	12	1.5.2	Cations	Transporters
pRL120189	pRL12	pRL120189	LacI family transcriptional regulator (repressor)	47	1761	17	6.3.5	LacI?	Regulation
pRL120191	pRL12	pRL120191	SBP of ABC transporter CUT2	38	1350	13	1.5.3	Carbohydrates, organic acids and alcohols; PTS	Transporters
pRL120192	pRL12	pRL120192	ATP-binding:ATP-binding (ABC:ABC) component of ABC transporter CUT2	42	1286	17	1.5.3	Carbohydrates, organic acids and alcohols; PTS	Transporters
pRL120193	pRL12	pRL120193	permease component of ABC transporter CUT2	54	1940	18	1.5.3	Carbohydrates, organic acids and alcohols; PTS	Transporters
pRL120194	pRL12	pRL120194	permease component of ABC transporter CUT2	30	754	12	1.5.3	Carbohydrates, organic acids and alcohols; PTS	Transporters
pRL120195	pRL12	pRL120195	epimerase	63	1671	12	3.3.15	Pool, multipurpose conversions of intermediate metabolism	Intermediary metabolism
pRL120196	pRL12	pRL120196	fructose-1,6-bisphosphate aldolase"	61	1864	19	3.3.9	Non-oxidative branch, pentose pwy	Aerobic respiration/TCA cycle
pRL120197	pRL12	pRL120197	glycerol-3-phosphate dehydrogenase	94	2381	30	3.3.8	Misc. glycerol metabolism	Aerobic respiration/TCA cycle
pRL120198	pRL12	pRL120198	L-xylulose kinase	77	2296	23	3.4.3	Carbon compounds, Cachetuate catabolism	Intermediary metabolism
pRL120199	pRL12	pRL120199	DeoR family transcriptional regulator (repressor)	37	1325	12	6.3.10	DeoR?	Regulation
pRL120200	pRL12	eryG	SBP of ABC transporter CUT2 erythritol	27	905	15	1.5.3	Carbohydrates, organic acids and alcohols; PTS	Transporters
pRL120201	pRL12	eryF	permease component of ABC transporter CUT2 erythritol transporter	50	1341	20	1.5.3	Carbohydrates, organic acids and alcohols; PTS	Transporters
pRL120202	pRL12	eryE	ATP-binding:ATP-binding (ABC:ABC) component of ABC transporter CUT2, erythritol	28	672	15	1.5.3	Carbohydrates, organic acids and alcohols; PTS	Transporters
pRL120203	pRL12	eryH	periplasmic lipoprotein, involved in erythritol uptake/metabolism?	14	617	8	1.5.3	Carbohydrates, organic acids and alcohols; PTS	Transporters
pRL120204	pRL12	eryA	erythritol kinase	35	999	24	3.4.3	Carbon compounds, Cachetuate catabolism	Intermediary metabolism
pRL120205	pRL12	eryB	bifunctional erythritol phosphate dehydrogenase / glycerol-3-phosphate dehydrogenase	76	2236	27	3.4.3	Carbon compounds, Cachetuate catabolism	Intermediary metabolism
pRL120206	pRL12	eryC	erythrulose 4-phosphate dehydrogenase	43	1203	13	3.4.3	Carbon compounds, Cachetuate catabolism	Intermediary metabolism
pRL120207	pRL12	eryD	DeoR family transcriptional regulator (repressor) (erythritol operon transcriptional regulator)	65	1819	19	6.3.10	DeoR?	Regulation
pRL120208	pRL12	eryR	DeoR family transcriptional regulator (repressor)	28	820	7	6.3.10	DeoR?	Regulation
pRL120209	pRL12	tpiA2	triosephosphate isomerase	9	211	8	3.6.0	Fatty acid biosynthesis	Other biosynthesis
pRL120210	pRL12	rpiB2	ribose-5-phosphate isomerase B	19	1054	6	3.3.9	Non-oxidative branch, pentose pwy	Aerobic respiration/TCA cycle
pRL120212	pRL12	pRL120212	DNA ligase	49	1400	17	2.2.3	DNA - replication, repair, restriction/modification	Nucleic acid replication/repair/synthesis
pRL120213	pRL12	pRL120213	hypothetical protein	16	627	6	0.0.2	Conserved in other organism than E.coli	Hypothetical
pRL120214	pRL12	pRL120214	dioxygenase	69	3109	23	1.4.2	Detoxification	Adaptation
pRL120215	pRL12	tftE1	maleylacetate reductase	68	2406	21	1.4.2	Detoxification	Adaptation
pRL120216	pRL12	pRL120216	amidohydrolase	64	2105	15	3.3.15	Pool, multipurpose conversions of intermediate metabolism	Intermediary metabolism
pRL120217	pRL12	pRL120217	dehydrogenase/hydroxylase	70	1920	18	3.3.15	Pool, multipurpose conversions of intermediate metabolism	Intermediary metabolism
pRL120218	pRL12	pRL120218	flavin reductase	29	877	7	3.3.15	Pool, multipurpose conversions of intermediate metabolism	Intermediary metabolism
pRL120219	pRL12	pRL120219	MarR family transcriptional regulator	14	380	9	6.3.7	MarR?	Regulation
pRL120220	pRL12	pRL120220	MFS family transmembrane transporter	45	1123	35	1.5.0	Transport/binding proteins	Transporters
pRL120221	pRL12	pRL120221	hypothetical protein	18	403	5	0.0.2	Conserved in other organism than E.coli	Hypothetical
pRL120222	pRL12	pRL120222	transmembrane protein	14	363	8	4.1.1	Inner membrane	Cell membrane/envelope
pRL120223	pRL12	pRL120223	permease component of ABC transporter CUT1	55	1252	19	1.5.3	Carbohydrates, organic acids and alcohols; PTS	Transporters
pRL120224	pRL12	pRL120224	permease component of ABC transporter CUT1	26	610	11	1.5.3	Carbohydrates, organic acids and alcohols; PTS	Transporters
pRL120225	pRL12	pRL120225	SBP of ABC transporter CUT1	65	1785	28	1.5.3	Carbohydrates, organic acids and alcohols; PTS	Transporters
pRL120226	pRL12	pRL120226	ATP-binding component of ABC transporter CUT1	35	1155	15	1.5.3	Carbohydrates, organic acids and alcohols; PTS	Transporters
pRL120227	pRL12	pRL120227	bifunctional NAD-dependent epimerase/dehydratase(4-hydroxybutyrate dehydrogenase?) / 4-hydroxybutyratedehydrogenase	64	2724	15	3.3.15	Pool, multipurpose conversions of intermediate metabolism	Intermediary metabolism
pRL120228	pRL12	pRL120228	GntR family transcriptional regulator	47	1625	17	6.3.3	GntR?	Regulation
pRL120229	pRL12	pRL120229	bifunctional DNA ligase family protein / ATP-dependent DNA ligase	60	1921	31	2.2.3	DNA - replication, repair, restriction/modification	Nucleic acid replication/repair/synthesis
pRL120230	pRL12	pRL120230	transmembrane transporter protein	67	2531	30	1.5.0	Transport/binding proteins	Transporters
pRL120231	pRL12	pRL120231	L-lactate dehydrogenase	39	1274	11	3.5.5	Glycolysis	Aerobic respiration/TCA cycle
pRL120232	pRL12	pRL120232	SBP of ABC transporter PepT	74	2201	26	1.5.0	Transport/binding proteins	Transporters
pRL120233	pRL12	pRL120233	5-dehydro-4-deoxyglucarate dehydratase	3	71	6	3.4.5	Other	Intermediary metabolism
pRL120234	pRL12	pRL120234	5-dehydro-4-deoxyglucarate dehydratase	50	2232	14	3.4.5	Other	Intermediary metabolism
pRL120235	pRL12	pRL120235	fatty aldehyde dehydrogenase	30	1354	13	3.3.15	Pool, multipurpose conversions of intermediate metabolism	Intermediary metabolism
pRL120236	pRL12	pRL120236	methyltransferase	21	517	10	3.3.15	Pool, multipurpose conversions of intermediate metabolism	Intermediary metabolism
pRL120237	pRL12	pRL120237	mandelate racemase	42	1927	14	1.4.2	Detoxification	Adaptation
pRL120238	pRL12	ilvD	dihydroxy-acid dehydratase	92	4451	26	3.1.11	Isoleucine	Amino acid biosynthesis
pRL120239	pRL12	pRL120239	GntR family transcriptional regulator	20	683	11	6.3.3	GntR?	Regulation
pRL120240	pRL12	pRL120240	glyoxylate reductase	29	1058	13	3.3.5	Glyoxylate bypass	Aerobic respiration/TCA cycle
pRL120241	pRL12	pRL120241	ATP-binding:ATP-binding (ABC:ABC) component of ABC transporter PepT	41	1195	17	1.5.0	Transport/binding proteins	Transporters
pRL120242	pRL12	pRL120242	permease component of ABC transporter PepT	42	1002	10	1.5.0	Transport/binding proteins	Transporters
pRL120243	pRL12	pRL120243	permease component of ABC transporter PepT	7	140	8	1.5.0	Transport/binding proteins	Transporters
pRL120244	pRL12	pRL120244	carboxylate/amino acid/amine transporter, integral membrane protein	27	1161	11	1.5.0	Transport/binding proteins	Transporters
pRL120245	pRL12	pRL120245	hypothetical protein	6	147	5	0.0.0	Unknown function, no known homologues	Hypothetical
pRL120246	pRL12	pRL120246	Nudix family protein (phosphohydrolases)	38	1367	12	3.3.18	Sugar-nucleotide biosynthesis, conversions	Nucleic acid replication/repair/synthesis
pRL120247	pRL12	pRL120247	hypothetical protein	18	627	9	0.0.1	Conserved in E. coli	Hypothetical
pRL120248	pRL12	pRL120248	ATP-binding component of ABC transporter CUT1	59	1718	21	1.5.3	Carbohydrates, organic acids and alcohols; PTS	Transporters
pRL120249	pRL12	agaZ1	tagatose 6-phosphate kinase	79	3510	20	3.3.15	Pool, multipurpose conversions of intermediate metabolism	Intermediary metabolism
pRL120250	pRL12	pRL120250	bifunctional glucosamine--fructose-6-phosphate aminotransferase [isomerizing] / glucosamine--fructose-6-phosphate aminotransferase (isomerizing)	21	425	12	3.3.22	Nitrogen metabolism (urease)	Nitrogen metabolism
pRL120251	pRL12	pRL120251	permease component of ABC transporter CUT1	79	2341	26	1.5.3	Carbohydrates, organic acids and alcohols; PTS	Transporters
pRL120252	pRL12	pRL120252	permease component of ABC transporter CUT1	49	1912	14	1.5.3	Carbohydrates, organic acids and alcohols; PTS	Transporters
pRL120253	pRL12	pRL120253	SBP of ABC transporter CUT1	51	1332	24	1.5.3	Carbohydrates, organic acids and alcohols; PTS	Transporters
pRL120254	pRL12	pRL120254	hypothetical protein	12	228	9	0.0.2	Conserved in other organism than E.coli	Hypothetical
pRL120255	pRL12	pRL120255	DeoR family transcriptional regulator (repressor)	30	914	15	6.3.10	DeoR?	Regulation
pRL120256	pRL12	melA	bifunctional alpha-galactosidase (melibiase) / alpha-galactosidase	72	1904	26	3.3.7	Misc. glucose metabolism	Aerobic respiration/TCA cycle
pRL120257	pRL12	melR	AraC family transcriptional regulator (activator) of melibiase (pRL120256)	40	1510	15	6.3.2	AraC?	Regulation
pRL120258	pRL12	pRL120258	metal-dependent phosphohydrolases with conserved'HD' motif	21	640	20	3.3.17	Salvage of nucleosides and nucleotides	Nucleic acid replication/repair/synthesis
pRL120259	pRL12	pRL120259	bifunctional GGDEF/EAL/GAF domain c-di-GMP phosphodiesterase / diguanylate cyclase	89	3433	30	6.0.0	Regulation	Regulation
pRL120260	pRL12	pRL120260	hypothetical protein	33	1619	11	0.0.2	Conserved in other organism than E.coli	Hypothetical
pRL120261	pRL12	pRL120261	LacI family transcriptional regulator (repressor)	19	626	14	6.3.5	LacI?	Regulation
pRL120262	pRL12	pRL120262	SBP of ABC transporter FeT	82	3852	22	1.5.0	Transport/binding proteins	Transporters
pRL120263	pRL12	pRL120263	permease component of ABC transporter FeT	51	1287	15	1.5.0	Transport/binding proteins	Transporters
pRL120264	pRL12	pRL120264	permease component of ABC transporter FeT	63	3153	16	1.5.0	Transport/binding proteins	Transporters
pRL120265	pRL12	pRL120265	ATP-binding component of ABC transporter FeT	67	2717	18	1.5.2	Cations	Transporters
pRL120266	pRL12	pRL120266	hypothetical protein	31	1045	21	0.0.2	Conserved in other organism than E.coli	Hypothetical
pRL120267	pRL12	kluA	plasmid stabilisation protein	7	173	5	2.2.3	DNA - replication, repair, restriction/modification	Nucleic acid replication/repair/synthesis
pRL120268	pRL12	kluB	plasmid stabilisation protein	50	1735	9	2.2.3	DNA - replication, repair, restriction/modification	Nucleic acid replication/repair/synthesis
pRL120269	pRL12	pRL120269	DNA double-strand break repair	43	1948	22	2.2.3	DNA - replication, repair, restriction/modification	Nucleic acid replication/repair/synthesis
pRL120270	pRL12	pRL120270	exonuclease	9	243	8	2.1.1	Degradation of DNA	Nucleic acid replication/repair/synthesis
pRL120271	pRL12	ilvK	acetolactate synthase	107	4089	26	3.1.21	Valine	Amino acid biosynthesis
pRL120272	pRL12	pRL120272	exopolysaccharide synthesis related protein	37	959	20	4.1.4	Surface polysaccharide & antigens, EPS	Cell membrane/envelope
pRL120273	pRL12	pRL120273	aerobic C4-dicarboxylate transport protein	62	1779	23	1.5.3	Carbohydrates, organic acids and alcohols; PTS	Transporters
pRL120275	pRL12	pRL120275	LysR family transcriptional regulator	34	892	13	6.3.6	LysR?	Regulation
pRL120276	pRL12	ligJ	4-oxalomesaconate hydratase	25	596	19	2.1.3	Degradation of polysaccharides	Degradation protein/amino acids
pRL120277	pRL12	ligI	2-pyrone-4,6-dicarboxylic acid hydrolase	35	1554	17	2.1.3	Degradation of polysaccharides	Degradation protein/amino acids
pRL120278	pRL12	pRL120278	hypothetical protein	35	1246	24	0.0.2	Conserved in other organism than E.coli	Hypothetical
pRL120279	pRL12	prc	bifunctional exported C-terminal specific protease (prc) (or tail-specific pepidase) precursor / exported tail-specific protease precursor	77	2183	37	2.1.4	Degradation of proteins, peptides, glycoproteins	Degradation protein/amino acids
pRL120280	pRL12	pRL120280	hypothetical protein	20	671	13	0.0.2	Conserved in other organism than E.coli	Hypothetical
pRL120281	pRL12	pRL120281	GntR family transcriptional regulator	79	3643	28	6.3.3	GntR?	Regulation
pRL120282	pRL12	pRL120282	two-component sensor/regulator; transcriptional regulator	28	1014	13	6.1.2	Response regulator	Regulation
pRL120283	pRL12	pRL120283	two-component sensor/regulator; histidine kinase	37	1555	16	6.1.1	Sensor kinase	Regulation
pRL120284	pRL12	pRL120284	SBP of ABC transporter CUT2 (S. mel SBP homologue SMa0203 induced by galactose, L-arabinose, fucose)	32	991	13	1.5.0	Transport/binding proteins	Transporters
pRL120285	pRL12	pRL120285	ATP-binding:ATP-binding (ABC:ABC) component of ABC transporter CUT2 (S. mel SBP homologue SMa0203 induced by galactose, L-arabinose, fucose)	20	698	10	1.5.3	Carbohydrates, organic acids and alcohols; PTS	Transporters
pRL120286	pRL12	pRL120286	permease component of ABC transporter CUT2 (S. mel SBP homologue SMa0203 induced by galactose, L-arabinose, fucose)	22	776	6	1.5.3	Carbohydrates, organic acids and alcohols; PTS	Transporters
pRL120287	pRL12	pRL120287	permease component of ABC transporter CUT2 (S. mel SBP homologue SMa0203 induced by galactose, L-arabinose, fucose)	29	795	9	1.5.3	Carbohydrates, organic acids and alcohols; PTS	Transporters
pRL120288	pRL12	pRL120288	hydrolase	18	946	11	3.3.15	Pool, multipurpose conversions of intermediate metabolism	Intermediary metabolism
pRL120289	pRL12	pRL120289	choline dehydrogenase	69	2237	30	1.6.2	Osmotic adaptation	Adaptation
pRL120290	pRL12	pRL120290	hypothetical exported protein	15	354	9	0.0.2	Conserved in other organism than E.coli	Hypothetical
pRL120291	pRL12	pRL120291	MarR family transcriptional regulator	8	161	12	6.3.7	MarR?	Regulation
pRL120292	pRL12	pRL120292	short-chain dehydrogenase/oxidoreductase	35	1044	10	3.3.15	Pool, multipurpose conversions of intermediate metabolism	Intermediary metabolism
pRL120293	pRL12	pRL120293	hypothetical protein	1	12	8	0.0.1	Conserved in E. coli	Hypothetical
pRL120294	pRL12	pRL120294	LysR family transcriptional regulator	33	804	22	6.3.6	LysR?	Regulation
pRL120295	pRL12	pRL120295	MFS family transmembrane transporter	59	1448	20	1.5.0	Transport/binding proteins	Transporters
pRL120296	pRL12	pRL120296	TetR family transcriptional regulator	27	699	12	6.3.8	TetR?	Regulation
pRL120297	pRL12	pRL120297	epoxide hydrolase	46	1258	27	3.3.15	Pool, multipurpose conversions of intermediate metabolism	Intermediary metabolism
pRL120298	pRL12	pRL120298	hypothetical protein	15	601	10	0.0.2	Conserved in other organism than E.coli	Hypothetical
pRL120299	pRL12	pRL120299	hypothetical protein	36	1044	12	0.0.2	Conserved in other organism than E.coli	Hypothetical
pRL120300	pRL12	yagR	bifunctional xanthine dehydrogenase YagR, molybdenum-binding subunit / xanthine dehydrogenase YagR, molybdenum binding subunit	58	2197	25	3.3.18	Sugar-nucleotide biosynthesis, conversions	Nucleic acid replication/repair/synthesis
pRL120301	pRL12	yagS	bifunctional xanthine dehydrogenase YagS, FAD-binding subunit / xanthine dehydrogenase YagS, fad binding subunit	27	1024	7	3.3.18	Sugar-nucleotide biosynthesis, conversions	Nucleic acid replication/repair/synthesis
pRL120302	pRL12	yagT	bifunctional xanthine dehydrogenase YagT, iron-sulfur binding subunit / xanthine dehydrogenase iron-sulfur-binding subunit	91	3694	14	3.3.18	Sugar-nucleotide biosynthesis, conversions	Nucleic acid replication/repair/synthesis
pRL120303	pRL12	pRL120303	creatinine amidohydrolase	12	263	10	3.4.2	Amino acids	Intermediary metabolism
pRL120304	pRL12	pRL120304	LysR family transcriptional regulator	9	476	12	6.3.6	LysR?	Regulation
pRL120305	pRL12	pRL120305	SBP of ABC transporter NitT	85	2451	25	1.5.0	Transport/binding proteins	Transporters
pRL120306	pRL12	pRL120306	ATP-binding component of ABC transporter NitT	12	797	10	1.5.4	Anions	Transporters
pRL120307	pRL12	pRL120307	permease component of ABC transporter NitT	84	8788	14	1.5.0	Transport/binding proteins	Transporters
pRL120308	pRL12	pRL120308	cytosine deaminase	64	3642	20	3.3.18	Sugar-nucleotide biosynthesis, conversions	Nucleic acid replication/repair/synthesis
pRL120309	pRL12	pRL120309	FAD-dependent dehydrogenase	88	3900	24	3.3.15	Pool, multipurpose conversions of intermediate metabolism	Intermediary metabolism
pRL120310	pRL12	pRL120310	flavodoxin containing oxidoreductase	22	1464	10	3.3.15	Pool, multipurpose conversions of intermediate metabolism	Intermediary metabolism
pRL120311	pRL12	pRL120311	threonine degradation protein	46	1314	8	3.4.2	Amino acids	Intermediary metabolism
pRL120312	pRL12	mcpC	methyl-accepting chemotaxis protein	63	1693	28	1.1.1	Chemotaxis and mobility	Motility/chemotaxis
pRL120313	pRL12	vbsP	4'-phosphopantetheinyl transferase	26	662	15	3.2.1	Acyl carrier protein (ACP)	Other biosynthesis
pRL120314	pRL12	vbsO	siderophore biosynthesis related protein	66	2457	24	1.6.3	Fe storage	Adaptation
pRL120315	pRL12	vbsS	non-ribosomal peptide synthetase	254	10358	66	2.2.9	Protein modification	Protein biosynthesis/modification
pRL120316	pRL12	vbsA	siderophore biosynthesis protein vicibactin	48	1758	15	1.6.3	Fe storage	Adaptation
pRL120317	pRL12	vbsD	MATE (Multidrug And Toxic compound Extrusion) family efflux transporter. Exports vicibactin?	68	1796	13	1.5.0	Transport/binding proteins	Transporters
pRL120318	pRL12	vbsL	cystathionine beta-lyase	102	4345	20	3.1.14	Methionine	Amino acid biosynthesis
pRL120319	pRL12	rpoI	RNA polymerase ECF sigma factor involved in ironuptake, ECF09 gene arrangment (no asf) induced in MA ofiron limitation in Rlv3841	9	213	11	6.2.1	sigma factor	Regulation
pRL120320	pRL12	vbsC	acetylase	9	200	4	3.3.15	Pool, multipurpose conversions of intermediate metabolism	Intermediary metabolism
pRL120321	pRL12	fhuF	ferric iron reductase protein	32	1049	9	1.6.3	Fe storage	Adaptation
pRL120322	pRL12	fhuA2	outer membrane siderophore receptor precursor	161	4720	68	1.5.2	Cations	Transporters
pRL120324	pRL12	pRL120324	bifunctional transmembrane GGDEF domain regulatory protein / diguanylate cyclase	51	1220	28	6.0.0	Regulation	Regulation
pRL120325	pRL12	pRL120325	GntR family transcriptional regulator	15	973	9	6.3.3	GntR?	Regulation
pRL120326	pRL12	pRL120326	SBP of ABC transporter PepT	140	4212	35	1.5.0	Transport/binding proteins	Transporters
pRL120326A	pRL12	pRL120326A	permease component of ABC transporter PepT	59	1837	17	1.5.0	Transport/binding proteins	Transporters
pRL120327	pRL12	pRL120327	permease component of ABC transporter PepT	30	1051	6	1.5.0	Transport/binding proteins	Transporters
pRL120328	pRL12	pRL120328	dihydropicolinate synthase family protein	30	762	15	3.1.13	Lysine	Amino acid biosynthesis
pRL120329	pRL12	pRL120329	ATP-binding component of ABC transporter PepT	5	135	8	1.5.0	Transport/binding proteins	Transporters
pRL120330	pRL12	pRL120330	ATP-binding component of ABC transporter PepT	95	3084	17	1.5.0	Transport/binding proteins	Transporters
pRL120331	pRL12	pRL120331	dihydropicolinate synthase family protein	51	1433	15	3.1.13	Lysine	Amino acid biosynthesis
pRL120332	pRL12	pRL120332	IclR family transcriptional regulator	27	862	14	6.3.4	IclR?	Regulation
pRL120333	pRL12	pRL120333	SBP of ABC transporter PepT	99	2819	33	1.5.0	Transport/binding proteins	Transporters
pRL120334	pRL12	pRL120334	hydrolase	65	1627	13	3.3.15	Pool, multipurpose conversions of intermediate metabolism	Intermediary metabolism
pRL120335	pRL12	pRL120335	acylase	124	3600	34	3.3.15	Pool, multipurpose conversions of intermediate metabolism	Intermediary metabolism
pRL120336	pRL12	pRL120336	permease component of ABC transporter PepT	71	2843	14	1.5.0	Transport/binding proteins	Transporters
pRL120337	pRL12	pRL120337	permease component of ABC transporter PepT	72	2137	15	1.5.0	Transport/binding proteins	Transporters
pRL120338	pRL12	pRL120338	ATP-binding component of ABC transporter PepT	36	998	13	1.5.0	Transport/binding proteins	Transporters
pRL120339	pRL12	pRL120339	ATP-binding component of ABC transporter PepT	57	1682	12	1.5.0	Transport/binding proteins	Transporters
pRL120340	pRL12	ldt17	ErfK/YbiS/YhnG family protein	31	1062	17	0.0.1	Conserved in E. coli	Hypothetical
pRL120341	pRL12	pRL120341	outer membrane protein	9	624	7	4.1.3	Outer membrane	Cell membrane/envelope
pRL120342	pRL12	hspD	small heat shock protein	8	223	8	1.6.1	Adaptations, atypical conditions	Adaptation
pRL120343	pRL12	pRL120343	hypothetical protein	31	830	3	0.0.1	Conserved in E. coli	Hypothetical
pRL120344	pRL12	pRL120344	bifunctional beta-glucosidase / beta-glucosidaseprotein	113	4195	38	4.1.2	Murein sacculus, petidoglycan	Cell membrane/envelope
pRL120345	pRL12	pRL120345	TetR family transcriptional regulator	3	40	6	6.3.8	TetR?	Regulation
pRL120346	pRL12	pRL120346	hypothetical protein	61	2401	21	0.0.2	Conserved in other organism than E.coli	Hypothetical
pRL120347	pRL12	pRL120347	LysR family transcriptional regulator	60	1574	18	6.3.6	LysR?	Regulation
pRL120348	pRL12	ams1	alpha-mannosidase	165	5873	45	4.1.4	Surface polysaccharide & antigens, EPS	Cell membrane/envelope
pRL120349	pRL12	pRL120349	hypothetical protein	60	2156	14	0.0.1	Conserved in E. coli	Hypothetical
pRL120350	pRL12	pRL120350	GFO/IDH/MocA family oxidoreductase	47	1270	13	3.3.15	Pool, multipurpose conversions of intermediate metabolism	Intermediary metabolism
pRL120351	pRL12	pRL120351	SBP of ABC transporter CUT1, lux fusion induced by mannose, maltose	39	1222	21	1.5.3	Carbohydrates, organic acids and alcohols; PTS	Transporters
pRL120352	pRL12	pRL120352	permease component of ABC transporter CUT1	116	3857	25	1.5.3	Carbohydrates, organic acids and alcohols; PTS	Transporters
pRL120353	pRL12	pRL120353	permease component of ABC transporter CUT1	68	2013	17	1.5.3	Carbohydrates, organic acids and alcohols; PTS	Transporters
pRL120354	pRL12	pRL120354	ROK family transcriptional regulator	54	2015	13	6.3.9	ROK	Regulation
pRL120355	pRL12	pRL120355	isomerase/epimerase	26	794	11	3.3.15	Pool, multipurpose conversions of intermediate metabolism	Intermediary metabolism
pRL120356	pRL12	pRL120356	ATP-binding component of ABC transporter CUT1	37	902	13	1.5.3	Carbohydrates, organic acids and alcohols; PTS	Transporters
pRL120357	pRL12	pRL120357	bifunctional transposase / transposase protein	175	5166	19	5.1.4	Transposon-related functions	Nucleic acid replication/repair/synthesis
pRL120358	pRL12	pRL120358	hypothetical protein	27	942	8	0.0.0	Unknown function, no known homologues	Hypothetical
pRL120359	pRL12	panC	pantoate--beta-alanine ligase	39	1153	12	3.2.10	Pantothenate, CoA?	Other biosynthesis
pRL120360	pRL12	panB	3-methyl-2-oxobutanoate hydroxymethyltransferase	34	1311	15	3.2.10	Pantothenate, CoA?	Other biosynthesis
pRL120361	pRL12	oxyR	peroxide-inducible genes transcriptional regulator	7	227	8	1.4.2	Detoxification	Adaptation
pRL120362	pRL12	katG	catalase-peroxidase	101	3751	23	1.6.1	Adaptations, atypical conditions	Adaptation
pRL120363	pRL12	pRL120363	PIN domain signalling protein	30	2392	9	7.0.0	Not classified (included putative assignments)	Not classified
pRL120364	pRL12	pRL120364	virulence-associated protein homologue	2	35	3	0.0.2	Conserved in other organism than E.coli	Hypothetical
pRL120365	pRL12	pRL120365	hypothetical exported protein	32	1143	12	0.0.1	Conserved in E. coli	Hypothetical
pRL120366	pRL12	pRL120366	oxidoreductase	50	3785	17	3.3.15	Pool, multipurpose conversions of intermediate metabolism	Intermediary metabolism
pRL120367	pRL12	pRL120367	thioesterase protein	38	1034	6	3.3.15	Pool, multipurpose conversions of intermediate metabolism	Intermediary metabolism
pRL120368	pRL12	pRL120368	AMP-dependent synthetase and ligase	56	1593	29	3.6.0	Fatty acid biosynthesis	Other biosynthesis
pRL120369	pRL12	pRL120369	thiolase	20	999	11	3.3.15	Pool, multipurpose conversions of intermediate metabolism	Intermediary metabolism
pRL120371	pRL12	pRL120371	hypothetical protein	24	651	7	0.0.1	Conserved in E. coli	Hypothetical
pRL120372	pRL12	pRL120372	hypothetical protein	22	496	9	0.0.1	Conserved in E. coli	Hypothetical
pRL120373	pRL12	pRL120373	bifunctional cystathionine gamma synathase/methionine gamma lyase / methionine gamma-lyase	34	1479	17	3.4.2	Amino acids	Intermediary metabolism
pRL120374	pRL12	pRL120374	bifunctional transmembrane ribonuclease domain protein / ribonuclease domain-containing protein	71	2550	23	2.1.2	Degradation of RNA	Nucleic acid replication/repair/synthesis
pRL120378	pRL12	pRL120378	protein-L-isoaspartate O-methyltransferase	31	1236	20	2.2.10	Proteins - translation and modification	Protein biosynthesis/modification
pRL120380	pRL12	pRL120380	hypothetical protein	31	1461	11	0.0.2	Conserved in other organism than E.coli	Hypothetical
pRL120381	pRL12	pRL120381	ATP-binding component of ABC transporter CUT1	37	918	14	1.5.3	Carbohydrates, organic acids and alcohols; PTS	Transporters
pRL120382	pRL12	pRL120382	hypothetical protein	69	2240	27	0.0.2	Conserved in other organism than E.coli	Hypothetical
pRL120383	pRL12	pRL120383	permease component of ABC transporter CUT1	27	871	12	1.5.3	Carbohydrates, organic acids and alcohols; PTS	Transporters
pRL120384	pRL12	pRL120384	permease component of ABC transporter CUT1	37	992	13	1.5.3	Carbohydrates, organic acids and alcohols; PTS	Transporters
pRL120385	pRL12	pRL120385	SBP of ABC transporter CUT1	105	2800	28	1.5.3	Carbohydrates, organic acids and alcohols; PTS	Transporters
pRL120386	pRL12	dhaLp12	dihydroxyacetone kinase	7	543	5	3.3.8	Misc. glycerol metabolism	Aerobic respiration/TCA cycle
pRL120387	pRL12	dhaKp12	dihydroxyacetone kinase	89	3691	14	3.3.8	Misc. glycerol metabolism	Aerobic respiration/TCA cycle
pRL120388	pRL12	pRL120388	hypothetical protein	111	3827	26	0.0.1	Conserved in E. coli	Hypothetical
pRL120389	pRL12	pRL120389	GFO/IDH/MocA family oxidoreductase	53	1930	15	3.3.15	Pool, multipurpose conversions of intermediate metabolism	Intermediary metabolism
pRL120390	pRL12	pRL120390	permease component of ABC transporter CUT2	41	3027	10	1.5.3	Carbohydrates, organic acids and alcohols; PTS	Transporters
pRL120391	pRL12	pRL120391	ATP-binding:ATP-binding (ABC:ABC) component of ABC transporter CUT2	34	1006	12	1.5.3	Carbohydrates, organic acids and alcohols; PTS	Transporters
pRL120392	pRL12	pRL120392	hypothetical protein	23	843	7	0.0.1	Conserved in E. coli	Hypothetical
pRL120393	pRL12	pRL120393	SBP of ABC transporter CUT2	26	710	8	1.5.3	Carbohydrates, organic acids and alcohols; PTS	Transporters
pRL120394	pRL12	pRL120394	hypothetical protein	29	832	10	0.0.1	Conserved in E. coli	Hypothetical
pRL120395	pRL12	pRL120395	hypothetical protein	48	1259	21	0.0.1	Conserved in E. coli	Hypothetical
pRL120396	pRL12	cbbl1	ribulose bisphosphate carboxylase large chain 1	55	1821	13	3.5.1	Aerobic respiration	Aerobic respiration/TCA cycle
pRL120397	pRL12	pRL120397	GntR family transcriptional regulator NanR	21	504	11	6.3.3	GntR?	Regulation
pRL120398	pRL12	pRL120398	hypothetical exported protein	3	71	5	0.0.1	Conserved in E. coli	Hypothetical
pRL120399	pRL12	pRL120399	GntR family transcriptional regulator	18	365	7	6.3.3	GntR?	Regulation
pRL120400	pRL12	pRL120400	SBP of TRAP transporter (S. mel SBP homologue SMb20442 induced by fucose, mannose)	68	2482	23	1.5.0	Transport/binding proteins	Transporters
pRL120401	pRL12	pRL120401	small permease (DctQ-like) component of TRAP transporter (S. mel SBP homologue SMb20442 induced by fucose, mannose)	60	1849	16	1.5.0	Transport/binding proteins	Transporters
pRL120402	pRL12	pRL120402	large permease (DctM-like) component of TRAP transporter (S. mel SBP homologue SMb20442 induced by fucose, mannose)	51	1350	22	1.5.0	Transport/binding proteins	Transporters
pRL120403	pRL12	pRL120403	dehydrogenase	28	766	10	3.3.15	Pool, multipurpose conversions of intermediate metabolism	Intermediary metabolism
pRL120404	pRL12	braC2	SBP of ABC transporter HAAT	67	1756	25	1.5.0	Transport/binding proteins	Transporters
pRL120405	pRL12	braD2	permease component of ABC transporter HAAT	42	944	16	1.5.0	Transport/binding proteins	Transporters
pRL120406	pRL12	braE2	permease component of ABC transporter HAAT	67	1589	23	1.5.0	Transport/binding proteins	Transporters
pRL120407	pRL12	braF2	ATP-binding component of ABC transporter HAAT	14	400	8	1.5.1	Amino acids and amines	Transporters
pRL120408	pRL12	braG2	ATP-binding component of ABC transporter HAAT	16	569	10	1.5.1	Amino acids and amines	Transporters
pRL120409	pRL12	aatA3	bifunctional aspartate aminotransferase B / aspartate aminotransferase	71	2615	26	3.4.2	Amino acids	Intermediary metabolism
pRL120410	pRL12	pRL120410	LysR family transcriptional regulator	11	254	10	6.3.6	LysR?	Regulation
pRL120411	pRL12	hyuA2	hydantoin utilization protein A	60	1921	27	3.1.0	Amino acid biosynthesis	Amino acid biosynthesis
pRL120412	pRL12	hyuB	hydantoin utilization protein B	53	1938	26	3.1.0	Amino acid biosynthesis	Amino acid biosynthesis
pRL120413	pRL12	pRL120413	3-oxoacyl-[acyl-carrier-protein] reductase	42	1383	13	3.6.1	Fatty acid and phosphatidic acid biosynthesis	Other biosynthesis
pRL120414	pRL12	pRL120414	HpcH/HpaI family aldolase	14	317	8	3.3.15	Pool, multipurpose conversions of intermediate metabolism	Intermediary metabolism
pRL120415	pRL12	dadR	AsnC family transcriptional regulator (alanine catabolic operon regulator)	51	3772	9	6.3.1	AsnC?	Regulation
pRL120416	pRL12	dadX	alanine racemase	20	532	22	3.4.2	Amino acids	Intermediary metabolism
pRL120417	pRL12	dadA	bifunctional D-amino acid dehydrogenase / D-amino acid dehydrogenase small subunit	47	1276	23	3.4.2	Amino acids	Intermediary metabolism
pRL120418	pRL12	pRL120418	AraC family transcriptional regulator (activator)	70	2288	23	6.3.2	AraC?	Regulation
pRL120419	pRL12	optA	bifunctional omega-amino acid:pyruvate transaminase / beta alanine--pyruvate transaminase	47	1456	24	3.4.2	Amino acids	Intermediary metabolism
pRL120420	pRL12	pRL120420	aldehyde dehydrogenase	38	1764	9	3.3.15	Pool, multipurpose conversions of intermediate metabolism	Intermediary metabolism
pRL120421	pRL12	proC2	pyrroline-5-carboxylate reductase	38	1068	12	3.1.16	Proline	Amino acid biosynthesis
pRL120422	pRL12	pRL120422	hypothetical exported protein	25	905	12	0.0.2	Conserved in other organism than E.coli	Hypothetical
pRL120423	pRL12	pRL120423	hypothetical protein	28	705	10	0.0.2	Conserved in other organism than E.coli	Hypothetical
pRL120424	pRL12	pRL120424	transmembrane protein	37	1039	7	4.1.1	Inner membrane	Cell membrane/envelope
pRL120425	pRL12	pRL120425	transmembrane protein	143	4123	42	4.1.1	Inner membrane	Cell membrane/envelope
pRL120426	pRL12	pRL120426	hypothetical protein	4	147	7	0.0.0	Unknown function, no known homologues	Hypothetical
pRL120427	pRL12	pRL120427	hypothetical protein	11	341	10	0.0.0	Unknown function, no known homologues	Hypothetical
pRL120428	pRL12	pRL120428	DNA-binding protein	49	1218	17	1.5.3	Carbohydrates, organic acids and alcohols; PTS	Transporters
pRL120429	pRL12	pRL120429	hydantoin racemase	15	312	6	3.1.1	Alanine	Amino acid biosynthesis
pRL120430	pRL12	pRL120430	ATP-binding component of ABC transporter PepT	56	2045	18	1.5.0	Transport/binding proteins	Transporters
pRL120431	pRL12	pRL120431	ATP-binding component of ABC transporter PepT	69	2349	12	1.5.0	Transport/binding proteins	Transporters
pRL120432	pRL12	pRL120432	permease component of ABC transporter PepT	44	1338	16	1.5.0	Transport/binding proteins	Transporters
pRL120433	pRL12	pRL120433	permease component of ABC transporter PepT	56	2132	16	1.5.0	Transport/binding proteins	Transporters
pRL120434	pRL12	pRL120434	SBP of ABC transporter PepT	103	2946	30	1.5.0	Transport/binding proteins	Transporters
pRL120436	pRL12	pRL120436	hypothetical protein	8	203	4	0.0.0	Unknown function, no known homologues	Hypothetical
pRL120437	pRL12	pRL120437	transposase-related protein	75	1841	32	5.1.4	Transposon-related functions	Nucleic acid replication/repair/synthesis
pRL120438	pRL12	pRL120438	hypothetical protein	23	699	11	0.0.0	Unknown function, no known homologues	Hypothetical
pRL120439	pRL12	pRL120439	alcohol dehydrogenase	70	1906	23	3.3.15	Pool, multipurpose conversions of intermediate metabolism	Intermediary metabolism
pRL120440	pRL12	pRL120440	nitrilase/cyanide hydratase family protein	122	4530	39	3.3.15	Pool, multipurpose conversions of intermediate metabolism	Intermediary metabolism
pRL120441	pRL12	pRL120441	ATP-binding component of ABC transporter HAAT	13	397	10	1.5.1	Amino acids and amines	Transporters
pRL120442	pRL12	pRL120442	ATP-binding component of ABC transporter HAAT	15	400	10	1.5.1	Amino acids and amines	Transporters
pRL120443	pRL12	pRL120443	permease component of ABC transporter HAAT	40	1209	15	1.5.0	Transport/binding proteins	Transporters
pRL120444	pRL12	pRL120444	permease component of ABC transporter HAAT	18	555	12	1.5.0	Transport/binding proteins	Transporters
pRL120445	pRL12	pRL120445	SBP of ABC transporter HAAT	45	1287	21	1.5.0	Transport/binding proteins	Transporters
pRL120446	pRL12	pRL120446	ANTAR (anti-termination of transcription ) domain-containing protein, RNA-binding transcriptional regulator	4	133	8	6.0.0	Regulation	Regulation
pRL120447	pRL12	pRL120447	two-component sensor/regulator; histidine kinase	132	3526	33	6.1.1	Sensor kinase	Regulation
pRL120448	pRL12	pRL120448	AraC family transcriptional regulator (activator)	37	1010	21	6.3.2	AraC?	Regulation
pRL120449	pRL12	pRL120449	AraC family transcriptional regulator (activator)	52	1274	24	6.3.2	AraC?	Regulation
pRL120450	pRL12	cpO	chloroperoxidase	40	975	17	1.4.3	Drug/analogue sensitivity	Adaptation
pRL120451	pRL12	pRL120451	MFS family transporter	48	1088	27	1.5.0	Transport/binding proteins	Transporters
pRL120452	pRL12	pRL120452	transmembrane protein	15	391	11	4.1.1	Inner membrane	Cell membrane/envelope
pRL120453	pRL12	pRL120453	TIM-barrel fold metal-dependent hydrolase	62	1608	26	3.3.17	Salvage of nucleosides and nucleotides	Nucleic acid replication/repair/synthesis
pRL120454	pRL12	pRL120454	transmembrane protein	11	234	3	4.1.1	Inner membrane	Cell membrane/envelope
pRL120455	pRL12	pRL120455	isochorismatase family protein	25	548	9	3.4.2	Amino acids	Intermediary metabolism
pRL120456	pRL12	pRL120456	dioxygenase	81	2742	20	3.3.15	Pool, multipurpose conversions of intermediate metabolism	Intermediary metabolism
pRL120457	pRL12	pRL120457	LysR family transcriptional regulator	42	1885	17	6.3.6	LysR?	Regulation
pRL120458	pRL12	pRL120458	hypothetical protein	46	2458	6	0.0.2	Conserved in other organism than E.coli	Hypothetical
pRL120459	pRL12	pRL120459	hypothetical protein	25	611	7	0.0.1	Conserved in E. coli	Hypothetical
pRL120460	pRL12	pRL120460	hypothetical protein	37	992	8	0.0.1	Conserved in E. coli	Hypothetical
pRL120461	pRL12	pRL120461	capsule polysaccharide export protein	33	1752	16	4.1.4	Surface polysaccharide & antigens, EPS	Cell membrane/envelope
pRL120462	pRL12	impN	serine/threonine-protein kinase involved in nitrogen fixation, component of T6SS	13	397	7	3.3.22	Nitrogen metabolism (urease)	Nitrogen metabolism
pRL120463	pRL12	impM	protein involved in nitrogen fixation, componentof T6SS	37	991	8	3.3.22	Nitrogen metabolism (urease)	Nitrogen metabolism
pRL120464	pRL12	impL	ImcF family transmembrane protein involved in nitrogen fixation, component of T6SS	156	5127	52	3.3.22	Nitrogen metabolism (urease)	Nitrogen metabolism
pRL120465	pRL12	ompA	outer membrane porin involved in nitrogen fixation, component of T6SS	82	3532	15	3.3.22	Nitrogen metabolism (urease)	Nitrogen metabolism
pRL120466	pRL12	impJ	hypothetical protein involved in nitrogen fixation, component of T6SS	71	2830	21	3.3.22	Nitrogen metabolism (urease)	Nitrogen metabolism
pRL120467	pRL12	impI	FHA domain protein involved in nitrogen fixation, component of T6SS	37	1340	11	3.3.22	Nitrogen metabolism (urease)	Nitrogen metabolism
pRL120468	pRL12	impH	hypothetical protein involved in nitrogen fixation, component of T6SS	39	1370	11	3.3.22	Nitrogen metabolism (urease)	Nitrogen metabolism
pRL120469	pRL12	impG	hypothetical protein involved in nitrogen fixation, component of T6SS	47	1173	25	3.3.22	Nitrogen metabolism (urease)	Nitrogen metabolism
pRL120470	pRL12	impF	hypothetical protein involved in nitrogen fixation, component of T6SS	5	111	4	3.3.22	Nitrogen metabolism (urease)	Nitrogen metabolism
pRL120471	pRL12	impE	virulence-island/protein involved in nitrogen fixation, component of T6SS	28	1081	10	3.3.22	Nitrogen metabolism (urease)	Nitrogen metabolism
pRL120472	pRL12	impD	hypothetical protein involved in nitrogen fixation, component of T6SS	86	2666	19	3.3.22	Nitrogen metabolism (urease)	Nitrogen metabolism
pRL120473	pRL12	impC	virulence-island/protein involved in nitrogen fixation, component of T6SS	67	2049	24	3.3.22	Nitrogen metabolism (urease)	Nitrogen metabolism
pRL120474	pRL12	impB	hypothetical protein involved in nitrogen fixation, component of T6SS	12	486	3	3.3.22	Nitrogen metabolism (urease)	Nitrogen metabolism
pRL120477	pRL12	pRL120477	hypothetical protein	47	1230	15	0.0.2	Conserved in other organism than E.coli	Hypothetical
pRL120478	pRL12	pRL120478	transmembrane protein	29	993	18	4.1.1	Inner membrane	Cell membrane/envelope
pRL120479	pRL12	pRL120479	hypothetical exported protein	63	2209	13	0.0.2	Conserved in other organism than E.coli	Hypothetical
pRL120480	pRL12	pRL120480	fimbrial operon related protein	107	3846	29	4.1.5	Surface structures	Cell membrane/envelope
pRL120481	pRL12	pRL120481	hypothetical protein	42	1004	16	0.0.2	Conserved in other organism than E.coli	Hypothetical
pRL120482	pRL12	pRL120482	hypothetical protein	92	2749	42	0.0.2	Conserved in other organism than E.coli	Hypothetical
pRL120483	pRL12	pRL120483	hypothetical protein	92	2346	37	0.0.2	Conserved in other organism than E.coli	Hypothetical
pRL120484	pRL12	pRL120484	hypothetical protein	95	2500	28	0.0.2	Conserved in other organism than E.coli	Hypothetical
pRL120485	pRL12	pRL120485	hypothetical protein	82	3261	21	0.0.2	Conserved in other organism than E.coli	Hypothetical
pRL120486	pRL12	pRL120486	hypothetical protein	64	2475	22	0.0.0	Unknown function, no known homologues	Hypothetical
pRL120487	pRL12	pRL120487	salicylaldehyde dehydrogenase	16	408	14	1.4.2	Detoxification	Adaptation
pRL120488	pRL12	pRL120488	3-alpha-hydroxysteroid dehydrogenase	4	176	9	1.4.2	Detoxification	Adaptation
pRL120489	pRL12	pRL120489	permease component of ABC transporter HAAT	36	747	15	1.5.0	Transport/binding proteins	Transporters
pRL120490	pRL12	pRL120490	permease component of ABC transporter HAAT	12	260	11	1.5.0	Transport/binding proteins	Transporters
pRL120491	pRL12	pRL120491	ATP-binding component of ABC transporter HAAT	3	54	4	1.5.1	Amino acids and amines	Transporters
pRL120492	pRL12	pRL120492	ATP-binding component of ABC transporter HAAT	45	2222	4	1.5.1	Amino acids and amines	Transporters
pRL120493	pRL12	pRL120493	SBP of ABC transporter HAAT	35	929	16	1.5.0	Transport/binding proteins	Transporters
pRL120494	pRL12	pRL120494	short-chain dehydrogenase/reductase	9	222	11	3.3.15	Pool, multipurpose conversions of intermediate metabolism	Intermediary metabolism
pRL120495	pRL12	pRL120495	AraC family transcriptional regulator (activator)	48	1151	15	6.3.2	AraC?	Regulation
pRL120496	pRL12	pRL120496	hypothetical protein	30	881	8	0.0.0	Unknown function, no known homologues	Hypothetical
pRL120497	pRL12	pRL120497	transmembrane protein	7	298	4	4.1.1	Inner membrane	Cell membrane/envelope
pRL120498	pRL12	pRL120498	large permease (DctM-like) component of TRAP transporter, protocatechuate transporter	101	2237	31	1.5.0	Transport/binding proteins	Transporters
pRL120499	pRL12	pRL120499	small permease (DctQ-like) component of TRAP transporter, protocatechuate transporter	55	2216	17	1.5.0	Transport/binding proteins	Transporters
pRL120500	pRL12	pRL120500	SBP of TRAP transporter protocatechuate transporter (protocatechuate induces in MA 3841)	72	3271	28	1.5.0	Transport/binding proteins	Transporters
pRL120501	pRL12	pRL120501	hypothetical protein	30	1293	8	0.0.0	Unknown function, no known homologues	Hypothetical
pRL120502	pRL12	pRL120502	guanylate/adenylate cyclase	48	2065	11	3.3.11	Nucleotide interconversions	Nucleic acid replication/repair/synthesis
pRL120503	pRL12	pRL120503	MarR family transcriptional regulator	6	148	6	6.3.7	MarR?	Regulation
pRL120504	pRL12	fcS	feruloyl-CoA synthetase	82	2454	23	1.4.2	Detoxification	Adaptation
pRL120505	pRL12	ech	bifunctional enoyl CoA hydratase/lyase, p-hydroxycinnamoyl CoA hydratase/lyase / p-hydroxycinnamoyl CoA hydratase/lyase	75	2537	9	1.4.2	Detoxification	Adaptation
pRL120506	pRL12	pRL120506	aryl-alcohol dehydrogenase	8	211	8	1.4.2	Detoxification	Adaptation
pRL120507	pRL12	calB	coniferyl aldehyde dehydrogenase	76	2417	23	1.4.2	Detoxification	Adaptation
pRL120508	pRL12	pRL120508	two-component sensor/regulator; transcriptional regulator with GGDEF sensory box domain	133	4023	40	6.1.2	Response regulator	Regulation
pRL120509	pRL12	pRL120509	molybdopterin-binding oxidoreductase	107	4006	32	3.3.15	Pool, multipurpose conversions of intermediate metabolism	Intermediary metabolism
pRL120510	pRL12	pRL120510	hypothetical protein	8	243	4	0.0.2	Conserved in other organism than E.coli	Hypothetical
pRL120511	pRL12	pRL120511	AraC family transcriptional regulator (activator)	55	1652	22	6.3.2	AraC?	Regulation
pRL120512	pRL12	pRL120512	hypothetical protein	21	481	10	0.0.0	Unknown function, no known homologues	Hypothetical
pRL120513	pRL12	pRL120513	malate/lactate dehydrogenase family protein	54	1185	20	3.3.15	Pool, multipurpose conversions of intermediate metabolism	Intermediary metabolism
pRL120514	pRL12	qatV3	ATP-binding component of ABC transporter QAT	24	1042	10	1.5.1	Amino acids and amines	Transporters
pRL120515	pRL12	qatW3	permease component of ABC transporter QAT	42	1204	18	1.5.1	Amino acids and amines	Transporters
pRL120516	pRL12	qatX3	SBP of ABC transporter QAT	56	2017	15	1.5.1	Amino acids and amines	Transporters
pRL120517	pRL12	pRL120517	pyrroline-5-carboxylate reductase	12	289	8	3.1.16	Proline	Amino acid biosynthesis
pRL120518	pRL12	pRL120518	TetR family transcriptional regulator	32	1223	13	6.3.8	TetR?	Regulation
pRL120519	pRL12	pRL120519	flavoprotein oxidoreductase	55	1739	31	3.3.15	Pool, multipurpose conversions of intermediate metabolism	Intermediary metabolism
pRL120520	pRL12	pRL120520	hypothetical protein	70	2422	12	0.0.1	Conserved in E. coli	Hypothetical
pRL120521	pRL12	etfB2	electron transfer flavoprotein beta-subunit	3	57	5	3.3.22	Nitrogen metabolism (urease)	Nitrogen metabolism
pRL120522	pRL12	etfA2	electron transfer flavoprotein alpha-subunit	6	151	8	3.3.22	Nitrogen metabolism (urease)	Nitrogen metabolism
pRL120523	pRL12	pRL120523	hypothetical protein	57	1736	9	0.0.1	Conserved in E. coli	Hypothetical
pRL120524	pRL12	adhI	alcohol dehydrogenase class III	30	697	11	3.3.15	Pool, multipurpose conversions of intermediate metabolism	Intermediary metabolism
pRL120525	pRL12	esd	esterase	72	2384	16	3.3.15	Pool, multipurpose conversions of intermediate metabolism	Intermediary metabolism
pRL120526	pRL12	gfA	bifunctional glutathione-dependent formaldehyde-activating enzyme / glutathione-dependent formaldehyde-activating protein	52	1696	8	1.6.1	Adaptations, atypical conditions	Adaptation
pRL120527	pRL12	pRL120527	GntR family transcriptional regulator	38	1253	9	6.3.3	GntR?	Regulation
pRL120528	pRL12	pRL120528	dihydrodipicolinate synthase	59	1912	14	3.1.13	Lysine	Amino acid biosynthesis
pRL120529	pRL12	pRL120529	aldehyde dehydrogenase	28	762	14	3.3.15	Pool, multipurpose conversions of intermediate metabolism	Intermediary metabolism
pRL120530	pRL12	pRL120530	dehydrogenase/oxidoreductase	61	1839	23	3.3.15	Pool, multipurpose conversions of intermediate metabolism	Intermediary metabolism
pRL120531	pRL12	qatX4	SBP of ABC transporter QAT	74	2216	20	1.5.1	Amino acids and amines	Transporters
pRL120532	pRL12	qatV4	ATP-binding component of ABC transporter QAT	8	202	9	1.5.1	Amino acids and amines	Transporters
pRL120533	pRL12	qatW4	permease component of ABC transporter QAT	50	1326	14	1.5.1	Amino acids and amines	Transporters
pRL120534	pRL12	qatY4	permease component of ABC transporter QAT	15	374	7	1.5.1	Amino acids and amines	Transporters
pRL120535	pRL12	pRL120535	bifunctional proline racemase/hydroxyproline-2-epimerase / hydroxyproline-2-epimerase	52	1717	19	3.1.16	Proline	Amino acid biosynthesis
pRL120536	pRL12	pRL120536	AraC family transcriptional regulator (activator)	69	2378	12	6.3.2	AraC?	Regulation
pRL120537	pRL12	pRL120537	FAD/NAD/ferredoxin protein	42	1387	9	3.3.15	Pool, multipurpose conversions of intermediate metabolism	Intermediary metabolism
pRL120538	pRL12	pRL120538	Rieske 2Fe2S dioxygenase	46	1937	18	1.4.2	Detoxification	Adaptation
pRL120539	pRL12	pRL120539	LysR family transcriptional regulator	26	1045	14	6.3.6	LysR?	Regulation
pRL120540	pRL12	pRL120540	hypothetical protein with hexapeptide repeat	71	1958	24	0.0.2	Conserved in other organism than E.coli	Hypothetical
pRL120541	pRL12	pRL120541	bifunctional transmembrane GGDEF/EAL sensory boxprotein, diguanylate cyclase / diguanylate cyclase	180	6390	43	6.0.0	Regulation	Regulation
pRL120542	pRL12	pRL120542	hypothetical protein	52	1222	18	0.0.1	Conserved in E. coli	Hypothetical
pRL120543	pRL12	pRL120543	hypothetical protein	24	877	10	0.0.1	Conserved in E. coli	Hypothetical
pRL120544	pRL12	pRL120544	LysR family transcriptional regulator	70	2283	23	6.3.6	LysR?	Regulation
pRL120545	pRL12	pRL120545	hypothetical protein	20	613	11	0.0.2	Conserved in other organism than E.coli	Hypothetical
pRL120546	pRL12	pRL120546	short-chain dehydrogenase/oxidoreductase	18	375	9	3.3.15	Pool, multipurpose conversions of intermediate metabolism	Intermediary metabolism
pRL120547	pRL12	pRL120547	MFS family transporter	26	850	13	1.5.0	Transport/binding proteins	Transporters
pRL120548	pRL12	pRL120548	LysR family transcriptional regulator	49	1855	22	6.3.6	LysR?	Regulation
pRL120549	pRL12	pRL120549	short-chain dehydrogenase/reductase	32	1280	11	3.3.15	Pool, multipurpose conversions of intermediate metabolism	Intermediary metabolism
pRL120550	pRL12	pRL120550	transmembrane protein	39	1166	12	4.1.1	Inner membrane	Cell membrane/envelope
pRL120551	pRL12	pRL120551	hypothetical protein	8	196	5	0.0.2	Conserved in other organism than E.coli	Hypothetical
pRL120552	pRL12	pRL120552	AsnC family transcriptional regulator	24	589	10	6.3.1	AsnC?	Regulation
pRL120553	pRL12	pRL120553	hypothetical protein	17	468	8	0.0.0	Unknown function, no known homologues	Hypothetical
pRL120554	pRL12	putA	bifunctional bifunctional PutA protein [includes: proline dehydrogenase(proline oxidase); delta-1-pyrroline-5-carboxylate dehydrogenase(p5c dehydrogenase)] / bifunctional proline dehydrogenase/pyrroline-5-carboxylate dehydrogenase	187	6903	55	3.4.2	Amino acids	Intermediary metabolism
pRL120555	pRL12	pRL120555	LacI family transcriptional regulator (repressor)	56	1620	15	6.3.5	LacI?	Regulation
pRL120556	pRL12	pRL120556	SBP of ABC transporter CUT1 (sucrose?)	80	2291	30	1.5.3	Carbohydrates, organic acids and alcohols; PTS	Transporters
pRL120557	pRL12	pRL120557	permease component of ABC transporter CUT1 (sucrose?)	65	2289	12	1.5.3	Carbohydrates, organic acids and alcohols; PTS	Transporters
pRL120558	pRL12	pRL120558	permease component of ABC transporter CUT1 (sucrose?)	83	2434	14	1.5.3	Carbohydrates, organic acids and alcohols; PTS	Transporters
pRL120559	pRL12	pRL120559	glycosyl hydrolase, beta-fructosidase	77	2274	16	2.1.3	Degradation of polysaccharides	Degradation protein/amino acids
pRL120560	pRL12	pRL120560	ATP-binding component of ABC transporter CUT1 (sucrose?)	32	1181	21	1.5.3	Carbohydrates, organic acids and alcohols; PTS	Transporters
pRL120561	pRL12	pRL120561	bifunctional glucose-6-phosphate dehydrogenase /glucose-6-phosphate 1-dehydrogenase	82	3257	27	3.5.5	Glycolysis	Aerobic respiration/TCA cycle
pRL120561A	pRL12	pRL120561A	XRE family transcriptional regulator	10	263	2	6.3.0	Defined families	Regulation
pRL120562	pRL12	pRL120562	LysR family transcriptional regulator	31	1280	15	6.3.6	LysR?	Regulation
pRL120563	pRL12	ardC12	ArdC antirestriction protein	10	255	15	2.2.3	DNA - replication, repair, restriction/modification	Nucleic acid replication/repair/synthesis
pRL120564	pRL12	pRL120564	hypothetical protein	8	192	7	0.0.2	Conserved in other organism than E.coli	Hypothetical
pRL120565	pRL12	pRL120565	transmembrane traG homologue/component of type IV secretion system	12	626	20	4.1.5	Surface structures	Cell membrane/envelope
pRL120566	pRL12	mobC	mobilization protein C	2	33	4	4.1.5	Surface structures	Cell membrane/envelope
pRL120567	pRL12	traAp12	conjugal transfer protein TraA	22	1031	35	5.1.3	Plasmid-related functions	Nucleic acid replication/repair/synthesis
pRL120568	pRL12	pRL120568	hypothetical protein	13	633	4	0.0.0	Unknown function, no known homologues	Hypothetical
pRL120569	pRL12	pRL120569	short-chain dehydrogenase/oxidoreductase	14	441	13	3.3.15	Pool, multipurpose conversions of intermediate metabolism	Intermediary metabolism
pRL120570	pRL12	pRL120570	GTP cyclohydrolase I	35	1137	12	3.2.5	Folic acid	Other biosynthesis
pRL120571	pRL12	pRL120571	transmembrane tryptophan-rich protein	30	1083	17	4.1.1	Inner membrane	Cell membrane/envelope
pRL120572	pRL12	pRL120572	outer membrane protein	20	604	13	4.1.3	Outer membrane	Cell membrane/envelope
pRL120573	pRL12	pRL120573	transmembrane protein	10	194	18	4.1.1	Inner membrane	Cell membrane/envelope
pRL120574	pRL12	pRL120574	cyclopropane-fatty-acyl-phospholipid synthase	50	6126	22	3.6.1	Fatty acid and phosphatidic acid biosynthesis	Other biosynthesis
pRL120575	pRL12	pRL120575	transmembrane protein	25	540	21	4.1.1	Inner membrane	Cell membrane/envelope
pRL120576	pRL12	pRL120576	amine oxidase	68	2123	35	3.3.15	Pool, multipurpose conversions of intermediate metabolism	Intermediary metabolism
pRL120577	pRL12	pRL120577	hypothetical protein	25	890	15	0.0.2	Conserved in other organism than E.coli	Hypothetical
pRL120578	pRL12	pRL120578	hypothetical protein	5	90	7	0.0.2	Conserved in other organism than E.coli	Hypothetical
pRL120579	pRL12	pRL120579	transmembrane protein	12	338	18	4.1.1	Inner membrane	Cell membrane/envelope
pRL120580	pRL12	ecfJ	RNA polymerase ECF sigma factor, EcfJ (SigJ) ECF11 organisation	23	426	13	6.2.1	sigma factor	Regulation
pRL120581	pRL12	asfJ	ChrR-family anti-sigma factor with ZAS motif (zinc-binding anti-sigma) (no membrane-spanning domains) ECF11 organisation	30	729	10	6.2.2	anti sigma factor	Regulation
pRL120582	pRL12	pRL120582	hypothetical protein	6	366	6	0.0.0	Unknown function, no known homologues	Hypothetical
pRL120583	pRL12	pRL120583	TetR family transcriptional regulator	56	1299	17	6.3.8	TetR?	Regulation
pRL120584	pRL12	pRL120584	epimerase	23	867	17	3.3.15	Pool, multipurpose conversions of intermediate metabolism	Intermediary metabolism
pRL120585	pRL12	pRL120585	epimerase	68	2401	15	3.3.15	Pool, multipurpose conversions of intermediate metabolism	Intermediary metabolism
pRL120586	pRL12	pRL120586	hypothetical protein	74	2494	21	0.0.1	Conserved in E. coli	Hypothetical
pRL120587	pRL12	pRL120587	GntR family transcriptional regulator	57	3859	13	6.3.3	GntR?	Regulation
pRL120588	pRL12	pRL120588	bifunctional haloacid dehydrogenase / haloacid dehalogenase	16	467	7	1.4.2	Detoxification	Adaptation
pRL120589	pRL12	pRL120589	ATP-binding component of ABC transporter CUT1 (S. mel SBP homologue SMa1337 induced by CAS), induced by kinetin MA Rlv3841	28	946	14	1.5.3	Carbohydrates, organic acids and alcohols; PTS	Transporters
pRL120590	pRL12	pRL120590	ATP-binding component of ABC transporter CUT1 (S. mel SBP homologue SMa1337 induced by CAS), induced by kinetin MA Rlv3841	53	1608	12	1.5.3	Carbohydrates, organic acids and alcohols; PTS	Transporters
pRL120591	pRL12	pRL120591	permease component of ABC transporter CUT1 (S. mel SBP homologue SMa1337 induced by CAS), induced by kinetin MA Rlv3841	44	1310	13	1.5.3	Carbohydrates, organic acids and alcohols; PTS	Transporters
pRL120592	pRL12	pRL120592	permease component of ABC transporter CUT1 (S. mel SBP homologue SMa1337 induced by CAS), induced by kinetin MA Rlv3841	48	1321	19	1.5.3	Carbohydrates, organic acids and alcohols; PTS	Transporters
pRL120593	pRL12	pRL120593	SBP of ABC transporter CUT1 (S. mel SBP homologue SMa1337 induced by CAS), induced by kinetin MA Rlv3841	120	4184	32	1.5.3	Carbohydrates, organic acids and alcohols; PTS	Transporters
pRL120594	pRL12	pRL120594	TetR family transcriptional regulator	29	941	9	6.3.8	TetR?	Regulation
pRL120595	pRL12	pRL120595	hypothetical protein	13	352	17	0.0.1	Conserved in E. coli	Hypothetical
pRL120596	pRL12	pRL120596	hypothetical protein	54	1621	11	0.0.1	Conserved in E. coli	Hypothetical
pRL120597	pRL12	pRL120597	hypothetical protein	42	1441	7	0.0.1	Conserved in E. coli	Hypothetical
pRL120598	pRL12	pRL120598	proline dipeptidase	82	3008	25	2.1.4	Degradation of proteins, peptides, glycoproteins	Degradation protein/amino acids
pRL120599	pRL12	pRL120599	hypothetical protein	43	1512	11	0.0.1	Conserved in E. coli	Hypothetical
pRL120600	pRL12	pRL120600	GntR family transcriptional regulator	26	1376	8	6.3.3	GntR?	Regulation
pRL120601	pRL12	pRL120601	L-lactate dehydrogenase family protein	20	1182	9	3.5.5	Glycolysis	Aerobic respiration/TCA cycle
pRL120602	pRL12	pRL120602	alcohol dehydrogenase	96	3987	15	3.3.15	Pool, multipurpose conversions of intermediate metabolism	Intermediary metabolism
pRL120603	pRL12	gabD3	bifunctional succinate-semialdehyde dehydrogenase [NADP+] / succinate-semialdehyde dehydrogenase (NADP+)	95	3274	26	3.4.2	Amino acids	Intermediary metabolism
pRL120604	pRL12	pRL120604	esterase	29	882	15	3.3.15	Pool, multipurpose conversions of intermediate metabolism	Intermediary metabolism
pRL120605	pRL12	pRL120605	amino acid deaminase	42	2600	15	3.4.2	Amino acids	Intermediary metabolism
pRL120606	pRL12	pRL120606	AsnC family transcriptional regulator	46	1258	16	6.3.1	AsnC?	Regulation
pRL120607	pRL12	pRL120607	ATP-binding:ATP-binding (ABC:ABC) component of ABC transporter PepT	70	2353	18	1.5.0	Transport/binding proteins	Transporters
pRL120608	pRL12	pRL120608	permease component of ABC transporter PepT	32	1333	13	1.5.0	Transport/binding proteins	Transporters
pRL120609	pRL12	pRL120609	permease component of ABC transporter PepT	32	984	14	1.5.0	Transport/binding proteins	Transporters
pRL120610	pRL12	pRL120610	SBP of ABC transporter PepT	105	3656	32	1.5.0	Transport/binding proteins	Transporters
pRL120611	pRL12	pRL120611	2-haloalkanoic acid dehalogenase protein	36	1147	16	3.3.15	Pool, multipurpose conversions of intermediate metabolism	Intermediary metabolism
pRL120612	pRL12	optE	adenosylmethionine-8-amino-7-oxononanoate aminotransferase (7,8-diamino-pelargonic acid aminotransferase) (dapa aminotransferase)	92	2976	22	3.2.2	Biotin	Other biosynthesis
pRL120613	pRL12	pRL120613	acetyltransferase	22	838	8	3.3.15	Pool, multipurpose conversions of intermediate metabolism	Intermediary metabolism
pRL120614	pRL12	pRL120614	type III effector Hrp-dependent outers (Hop) (Hrp - Hypersensitive response and pathogenicity)	18	666	13	5.1.5	Pathogenicity island-related functions	Nucleic acid replication/repair/synthesis
pRL120615	pRL12	pRL120615	hydroxypyruvate isomerase	91	3986	15	3.4.3	Carbon compounds, Cachetuate catabolism	Intermediary metabolism
pRL120616	pRL12	pRL120616	reductase	44	1120	16	3.3.15	Pool, multipurpose conversions of intermediate metabolism	Intermediary metabolism
pRL120617	pRL12	pRL120617	transmembrane MFS family transporter	93	2933	29	1.5.0	Transport/binding proteins	Transporters
pRL120618	pRL12	pRL120618	LacI family transcriptional regulator (repressor)	18	535	17	6.3.5	LacI?	Regulation
pRL120619	pRL12	pRL120619	aldolase	59	2351	11	3.3.15	Pool, multipurpose conversions of intermediate metabolism	Intermediary metabolism
pRL120620	pRL12	pRL120620	bifunctional haloacid dehydrogenase / haloacid dehalogenase	69	2176	17	1.4.2	Detoxification	Adaptation
pRL120621	pRL12	pRL120621	oxidoreductase	48	1352	23	3.3.15	Pool, multipurpose conversions of intermediate metabolism	Intermediary metabolism
pRL120622	pRL12	pRL120622	hypothetical protein	19	587	9	0.0.1	Conserved in E. coli	Hypothetical
pRL120623	pRL12	pRL120623	hypothetical protein	37	935	18	0.0.2	Conserved in other organism than E.coli	Hypothetical
pRL120624	pRL12	pRL120624	hypothetical protein	87	2790	31	0.0.0	Unknown function, no known homologues	Hypothetical
pRL120625	pRL12	pRL120625	peptidase	119	4002	38	2.1.4	Degradation of proteins, peptides, glycoproteins	Degradation protein/amino acids
pRL120626	pRL12	pRL120626	hypothetical protein	44	1213	19	0.0.2	Conserved in other organism than E.coli	Hypothetical
pRL120627	pRL12	pRL120627	hypothetical protein	124	3559	41	0.0.2	Conserved in other organism than E.coli	Hypothetical
pRL120628	pRL12	gabD5	bifunctional succinate-semialdehyde dehydrogenase [NADP+] / succinate-semialdehyde dehydrogenase (NADP+)	21	592	14	3.4.2	Amino acids	Intermediary metabolism
pRL120629	pRL12	pRL120629	bifunctional tartrate dehydrogenase / 3-isopropylmalate dehydrogenase	70	2686	18	3.3.7	Misc. glucose metabolism	Aerobic respiration/TCA cycle
pRL120630	pRL12	pRL120630	aldehyde dehydrogenase	30	911	15	3.3.15	Pool, multipurpose conversions of intermediate metabolism	Intermediary metabolism
pRL120631	pRL12	pRL120631	hypothetical protein	10	385	5	0.0.1	Conserved in E. coli	Hypothetical
pRL120632	pRL12	pRL120632	dehydrogenase	38	1470	9	3.3.15	Pool, multipurpose conversions of intermediate metabolism	Intermediary metabolism
pRL120633	pRL12	pRL120633	acetylornithine deacetylase	29	730	12	3.1.2	Arginine	Amino acid biosynthesis
pRL120634	pRL12	pRL120634	acetyltransferase	27	813	11	3.3.15	Pool, multipurpose conversions of intermediate metabolism	Intermediary metabolism
pRL120635	pRL12	pRL120635	hypothetical protein	5	130	4	0.0.0	Unknown function, no known homologues	Hypothetical
pRL120636	pRL12	pRL120636	hypothetical protein	24	1036	5	0.0.0	Unknown function, no known homologues	Hypothetical
pRL120637	pRL12	pRL120637	transmembrane protein	8	481	6	4.1.1	Inner membrane	Cell membrane/envelope
pRL120638	pRL12	pRL120638	LysR family transcriptional regulator	22	1290	13	6.3.6	LysR?	Regulation
pRL120639	pRL12	pRL120639	transmembrane protein	20	565	16	4.1.1	Inner membrane	Cell membrane/envelope
pRL120640	pRL12	pRL120640	hypothetical protein	1	15	2	0.0.1	Conserved in E. coli	Hypothetical
pRL120641	pRL12	pRL120641	hypothetical protein	4	59	4	0.0.1	Conserved in E. coli	Hypothetical
pRL120642	pRL12	groLp12	60 kDa chaperonin	46	1259	12	1.3.1	Chaperones	Cell processes
pRL120643	pRL12	groSp12	10 kDa chaperonin	2	50	1	1.3.1	Chaperones	Cell processes
pRL120644	pRL12	pRL120644	hypothetical protein	34	966	14	0.0.0	Unknown function, no known homologues	Hypothetical
pRL120646	pRL12	pRL120646	transposase-related protein	14	357	6	5.1.4	Transposon-related functions	Nucleic acid replication/repair/synthesis
pRL120647	pRL12	pRL120647	transposon-related protein	26	811	6	5.1.4	Transposon-related functions	Nucleic acid replication/repair/synthesis
pRL120651	pRL12	pRL120651	hypothetical protein	29	742	15	0.0.0	Unknown function, no known homologues	Hypothetical
pRL120652	pRL12	pRL120652	hypothetical protein	23	831	5	0.0.1	Conserved in E. coli	Hypothetical
pRL120653	pRL12	pRL120653	hypothetical protein	1	28	4	0.0.1	Conserved in E. coli	Hypothetical
pRL120654	pRL12	pRL120654	hypothetical protein	6	218	5	0.0.2	Conserved in other organism than E.coli	Hypothetical
pRL120655	pRL12	pRL120655	hypothetical protein	29	761	9	0.0.2	Conserved in other organism than E.coli	Hypothetical
pRL120656	pRL12	pRL120656	hypothetical protein	4	82	6	0.0.0	Unknown function, no known homologues	Hypothetical
pRL120657	pRL12	pRL120657	HIT motif protein	15	399	10	7.0.0	Not classified (included putative assignments)	Not classified
pRL120658	pRL12	pRL120658	hypothetical protein	75	2168	32	0.0.1	Conserved in E. coli	Hypothetical
pRL120659	pRL12	pRL120659	SBP of ABC transporter CUT1	85	2336	24	1.5.0	Transport/binding proteins	Transporters
pRL120660	pRL12	pRL120660	transmembrane protein	16	372	10	4.1.1	Inner membrane	Cell membrane/envelope
pRL120661	pRL12	pRL120661	ATP-binding component of ABC transporter CUT1	11	290	20	1.5.3	Carbohydrates, organic acids and alcohols; PTS	Transporters
pRL120662	pRL12	ugl	unsaturated glucuronyl hydrolase	83	2634	23	2.1.3	Degradation of polysaccharides	Degradation protein/amino acids
pRL120663	pRL12	pRL120663	permease component of ABC transporter CUT1	67	1826	18	1.5.3	Carbohydrates, organic acids and alcohols; PTS	Transporters
pRL120664	pRL12	pRL120664	permease component of ABC transporter CUT1	75	2069	17	1.5.3	Carbohydrates, organic acids and alcohols; PTS	Transporters
pRL120665	pRL12	pRL120665	hypothetical protein	148	5113	34	0.0.2	Conserved in other organism than E.coli	Hypothetical
pRL120666	pRL12	pRL120666	hypothetical protein	36	1087	13	0.0.2	Conserved in other organism than E.coli	Hypothetical
pRL120667	pRL12	pRL120667	two-component sensor/regulator; transcriptional regulator	43	1071	10	6.1.2	Response regulator	Regulation
pRL120668	pRL12	pRL120668	two-component sensor/regulator; histidine kinase	81	2554	22	6.1.1	Sensor kinase	Regulation
pRL120669	pRL12	pRL120669	permease component of ABC transporter NitT	72	2407	12	1.5.0	Transport/binding proteins	Transporters
pRL120670	pRL12	pRL120670	ATP-binding component of ABC transporter NitT	9	204	9	1.5.4	Anions	Transporters
pRL120671	pRL12	pRL120671	SBP of ABC transporter NitT	53	1009	16	1.5.0	Transport/binding proteins	Transporters
pRL120672	pRL12	pRL120672	AraC family transcriptional regulator (activator)	58	1392	19	6.3.2	AraC?	Regulation
pRL120673	pRL12	pRL120673	isochorismatase family protein	34	795	10	3.4.2	Amino acids	Intermediary metabolism
pRL120674	pRL12	pRL120674	GntR family transcriptional regulator	12	345	10	6.3.3	GntR?	Regulation
pRL120675	pRL12	pRL120675	hypothetical protein	3	191	2	0.0.2	Conserved in other organism than E.coli	Hypothetical
pRL120676	pRL12	pRL120676	hypothetical protein	20	636	7	0.0.2	Conserved in other organism than E.coli	Hypothetical
pRL120677	pRL12	pRL120677	LacI family transcriptional regulator (repressor)	26	738	10	6.3.5	LacI?	Regulation
pRL120678	pRL12	fucA1	alpha-L-fucosidase	89	2652	33	2.2.9	Protein modification	Protein biosynthesis/modification
pRL120679	pRL12	pRL120679	SBP of ABC transporter CUT1	118	4593	27	1.5.3	Carbohydrates, organic acids and alcohols; PTS	Transporters
pRL120680	pRL12	pRL120680	permease component of ABC transporter CUT1	58	1676	17	1.5.3	Carbohydrates, organic acids and alcohols; PTS	Transporters
pRL120681	pRL12	pRL120681	permease component of ABC transporter CUT1	56	2047	15	1.5.3	Carbohydrates, organic acids and alcohols; PTS	Transporters
pRL120682	pRL12	pRL120682	rhizopine-binding protein precursor, substrate-binding component of ABC transporter CUT2	60	2367	14	1.5.0	Transport/binding proteins	Transporters
pRL120683	pRL12	mcpB	methyl accepting chemotaxis protein	73	2492	17	1.1.1	Chemotaxis and mobility	Motility/chemotaxis
pRL120684	pRL12	pRL120684	hypothetical protein, uncharacterised membrane-anchored protein	73	2916	13	0.0.2	Conserved in other organism than E.coli	Hypothetical
pRL120685	pRL12	pRL120685	SBP of ABC transporter CUT1	86	3373	24	1.5.0	Transport/binding proteins	Transporters
pRL120686	pRL12	pRL120686	hypothetical protein	76	2795	33	0.0.1	Conserved in E. coli	Hypothetical
pRL120687	pRL12	pRL120687	unsaturated glucuronyl hydrolase catalyses the hydrolytic release of unsaturated glucuronic acids from oligosaccharides	65	3698	13	3.4.3	Carbon compounds, Cachetuate catabolism	Intermediary metabolism
pRL120688	pRL12	pRL120688	bifunctional non-secreted polygalacturonase (degrades pectin found in plant cell walls) / polygalacturonase	91	4705	20	3.4.3	Carbon compounds, Cachetuate catabolism	Intermediary metabolism
pRL120689	pRL12	pRL120689	ATP-binding component of ABC transporter CUT1	62	1955	12	1.5.3	Carbohydrates, organic acids and alcohols; PTS	Transporters
pRL120690	pRL12	pRL120690	permease component of ABC transporter CUT1	64	2344	15	1.5.3	Carbohydrates, organic acids and alcohols; PTS	Transporters
pRL120691	pRL12	pRL120691	permease component of ABC transporter CUT1	51	1648	18	1.5.3	Carbohydrates, organic acids and alcohols; PTS	Transporters
pRL120692	pRL12	pRL120692	ROK family transcriptional regulator	30	963	13	6.3.9	ROK	Regulation
pRL120693	pRL12	pRL120693	AraC family transcriptional regulator (activator)	58	1574	21	6.3.2	AraC?	Regulation
pRL120694	pRL12	pRL120694	LacI family transcriptional regulator (repressor)	86	2658	18	6.3.5	LacI?	Regulation
pRL120695	pRL12	pRL120695	TetR family transcriptional regulator of RND family efflux transporter	29	550	6	6.3.8	TetR?	Regulation
pRL120696	pRL12	pRL120696	RND family efflux transporter (membrane fusion protein)	41	1489	9	1.5.5	Other	Transporters
pRL120697	pRL12	pRL120697	RND family efflux transporter (membrane fusion protein)	35	1645	12	1.5.5	Other	Transporters
pRL120698	pRL12	pRL120698	RND family efflux transporter (inner membrane protein)	100	3028	31	1.5.5	Other	Transporters
pRL120699	pRL12	pRL120699	hypothetical protein	154	4526	17	0.0.2	Conserved in other organism than E.coli	Hypothetical
pRL120700	pRL12	pRL120700	hypothetical exported protein	17	563	12	0.0.2	Conserved in other organism than E.coli	Hypothetical
pRL120701	pRL12	pRL120701	transmembrane magnesium and cobalt transport protein, CorA family	70	2107	22	1.5.2	Cations	Transporters
pRL120702	pRL12	pRL120702	transmembrane protein	31	874	14	4.1.1	Inner membrane	Cell membrane/envelope
pRL120704	pRL12	pRL120704	hydratase/decarboxylase	25	1262	9	1.4.2	Detoxification	Adaptation
pRL120705	pRL12	pRL120705	bifunctional transposase-related protein / transposase related protein	29	793	16	5.1.4	Transposon-related functions	Nucleic acid replication/repair/synthesis
pRL120706	pRL12	pRL120706	cyclase	32	807	17	3.3.15	Pool, multipurpose conversions of intermediate metabolism	Intermediary metabolism
pRL120707	pRL12	pRL120707	hypothetical protein	74	2212	10	0.0.0	Unknown function, no known homologues	Hypothetical
pRL120708	pRL12	pRL120708	bifunctional alpha-amylase / alpha amylase	158	4798	39	3.4.3	Carbon compounds, Cachetuate catabolism	Intermediary metabolism
pRL120709	pRL12	treS	trehalose synthase	211	6559	57	2.2.8	Polysaccharides - (cytoplasmic)	Other biosynthesis
pRL120710	pRL12	glgB2	bifunctional 1,4-alpha-glucan branching enzyme /glycogen branching protein	87	2308	39	2.2.8	Polysaccharides - (cytoplasmic)	Other biosynthesis
pRL120711	pRL12	eitC	ATP-binding component of ABC transporter FeCT	9	277	9	1.5.2	Cations	Transporters
pRL120712	pRL12	eitB	permease component of ABC transporter FeCT	37	1004	10	1.5.0	Transport/binding proteins	Transporters
pRL120713	pRL12	eitA	SBP of ABC transporter FeCT	22	625	10	1.5.0	Transport/binding proteins	Transporters
pRL120714	pRL12	pRL120714	hypothetical protein	36	1381	8	0.0.2	Conserved in other organism than E.coli	Hypothetical
pRL120715	pRL12	pRL120715	MerR family transcriptional regulator	12	445	7	6.3.12	MerR?	Regulation
pRL120716	pRL12	pRL120716	hypothetical protein	18	395	3	0.0.2	Conserved in other organism than E.coli	Hypothetical
pRL120717	pRL12	pRL120717	hypothetical protein	14	401	5	0.0.1	Conserved in E. coli	Hypothetical
pRL120718	pRL12	pRL120718	repetitive protein with two-component sensor andregulator motifs	120	3659	34	6.1.3	Sensor kinase/response regulator fusion	Regulation
pRL120719	pRL12	pRL120719	repetitive protein with two-component regulator histidine kinase and response regulator motifs	16	512	14	6.1.3	Sensor kinase/response regulator fusion	Regulation
pRL120720	pRL12	pRL120720	hypothetical protein	23	822	14	0.0.2	Conserved in other organism than E.coli	Hypothetical
pRL120722	pRL12	pRL120722	bifunctional alpha-amylase / alpha amylase	125	3383	33	3.4.3	Carbon compounds, Cachetuate catabolism	Intermediary metabolism
pRL120723	pRL12	malQ	4-alpha-glucanotransferase	76	2306	27	3.4.3	Carbon compounds, Cachetuate catabolism	Intermediary metabolism
pRL120724	pRL12	pRL120724	transmembrane protein	39	1124	11	4.1.1	Inner membrane	Cell membrane/envelope
pRL120725	pRL12	pRL120725	transmembrane protein	54	1431	11	4.1.1	Inner membrane	Cell membrane/envelope
pRL120726	pRL12	pRL120726	transmembrane protein	40	1058	10	4.1.1	Inner membrane	Cell membrane/envelope
pRL120727	pRL12	pRL120727	transmembrane protein	8	195	6	4.1.1	Inner membrane	Cell membrane/envelope
pRL120728	pRL12	pRL120728	hypothetical protein	7	123	7	0.0.0	Unknown function, no known homologues	Hypothetical
pRL120729	pRL12	pRL120729	hypothetical protein	34	1219	4	0.0.0	Unknown function, no known homologues	Hypothetical
pRL120730	pRL12	pRL120730	hypothetical protein	1	12	4	0.0.1	Conserved in E. coli	Hypothetical
pRL120731	pRL12	pRL120731	LuxR/GerE family transcriptional regulator	55	1326	24	6.3.11	LuxR? (GerR)	Regulation
pRL120732	pRL12	pRL120732	LacI family transcriptional regulator (repressor)	30	728	14	6.3.5	LacI?	Regulation
pRL120733	pRL12	pRL120733	SBP of ABC transporter PAAT	50	1623	21	1.5.0	Transport/binding proteins	Transporters
pRL120734	pRL12	pRL120734	ATP-binding:permease (ABC:IMP) component of ABC transporter PAAT	67	2884	16	1.5.1	Amino acids and amines	Transporters
pRL120735	pRL12	pRL120735	D-amino acid oxidase	21	567	12	3.4.2	Amino acids	Intermediary metabolism
pRL120736	pRL12	pRL120736	hypothetical protein	21	1559	8	0.0.0	Unknown function, no known homologues	Hypothetical
pRL120737	pRL12	pRL120737	hypothetical protein	9	190	9	0.0.1	Conserved in E. coli	Hypothetical
pRL120738	pRL12	pRL120738	transmembrane protein	32	968	15	4.1.1	Inner membrane	Cell membrane/envelope
pRL120739	pRL12	pRL120739	phospholipase	55	1580	21	3.4.4	Fatty acids	Intermediary metabolism
pRL120740	pRL12	pRL120740	hypothetical protein	7	261	10	0.0.1	Conserved in E. coli	Hypothetical
pRL120741	pRL12	pRL120741	hypothetical protein	8	157	8	0.0.2	Conserved in other organism than E.coli	Hypothetical
pRL120742	pRL12	pRL120742	transmembrane transporter protein	91	2915	16	1.5.0	Transport/binding proteins	Transporters
pRL120743	pRL12	pRL120743	LysR family transcriptional regulator	35	666	15	6.3.6	LysR?	Regulation
pRL120744	pRL12	pRL120744	transmembrane protein	17	1085	11	4.1.1	Inner membrane	Cell membrane/envelope
pRL120745	pRL12	pct	propionate CoA-transferase	66	2376	20	3.3.7	Misc. glucose metabolism	Aerobic respiration/TCA cycle
pRL120746	pRL12	pRL120746	short-chain dehydrogenase/oxidoreductase	39	1428	12	3.3.15	Pool, multipurpose conversions of intermediate metabolism	Intermediary metabolism
pRL120747	pRL12	pRL120747	MaoC like dehydratase/enoyl-CoA hydratase	48	1160	11	3.4.5	Other	Intermediary metabolism
pRL120748	pRL12	pRL120748	GntR family transcriptional regulator	49	1421	17	6.3.3	GntR?	Regulation
pRL120749	pRL12	pRL120749	histidine ammonia-lyase	46	1579	17	3.4.2	Amino acids	Intermediary metabolism
pRL120750	pRL12	qatX5	SBP of ABC transporter QAT	70	2538	14	1.5.1	Amino acids and amines	Transporters
pRL120751	pRL12	pRL120751	ornithine cyclodeaminase	42	1231	15	3.4.2	Amino acids	Intermediary metabolism
pRL120752	pRL12	pRL120752	SBP of ABC transporter PhnT (from homology)	25	949	14	1.5.0	Transport/binding proteins	Transporters
pRL120753	pRL12	qatW5	permease component of ABC transporter QAT	39	1915	19	1.5.1	Amino acids and amines	Transporters
pRL120754	pRL12	qatY5	permease component of ABC transporter QAT	4	80	7	1.5.1	Amino acids and amines	Transporters
pRL120755	pRL12	qatV5	ATP-binding component of ABC transporter QAT	68	2292	15	1.5.1	Amino acids and amines	Transporters
pRL120756	pRL12	pRL120756	SBP of ABC transporter CUT2	77	3459	23	1.5.3	Carbohydrates, organic acids and alcohols; PTS	Transporters
pRL120757	pRL12	pRL120757	ATP-binding:ATP-binding (ABC:ABC) component of ABC transporter CUT2	62	1673	14	1.5.3	Carbohydrates, organic acids and alcohols; PTS	Transporters
pRL120758	pRL12	pRL120758	permease component of ABC transporter CUT2	48	1555	11	1.5.3	Carbohydrates, organic acids and alcohols; PTS	Transporters
pRL120759	pRL12	pRL120759	DeoR family transcriptional regulator (repressor)	57	2236	13	6.3.10	DeoR?	Regulation
pRL120760	pRL12	pRL120760	aldo-keto reductase	51	2501	14	3.3.15	Pool, multipurpose conversions of intermediate metabolism	Intermediary metabolism
pRL120761	pRL12	pRL120761	glycerol-3-phosphate dehydrogenase	106	3604	27	3.3.8	Misc. glycerol metabolism	Aerobic respiration/TCA cycle
pRL120762	pRL12	pRL120762	aldolase	63	2695	11	3.3.15	Pool, multipurpose conversions of intermediate metabolism	Intermediary metabolism
pRL120763	pRL12	pRL120763	L-xylulose kinase	80	2531	24	3.3.9	Non-oxidative branch, pentose pwy	Aerobic respiration/TCA cycle
pRL120764	pRL12	pRL120764	GMC family oxidoreductase	108	2654	30	3.3.15	Pool, multipurpose conversions of intermediate metabolism	Intermediary metabolism
pRL120766	pRL12	pRL120766	hypothetical protein	18	443	14	0.0.1	Conserved in E. coli	Hypothetical
pRL120767	pRL12	pRL120767	transmembrane protein	66	1677	28	4.1.1	Inner membrane	Cell membrane/envelope
pRL120768	pRL12	pRL120768	hypothetical protein	14	338	11	0.0.1	Conserved in E. coli	Hypothetical
pRL120769	pRL12	pRL120769	LuxR/GerE family transcriptional regulator with N-terminal TOMM system kinase/cyclase	94	2427	31	6.3.11	LuxR? (GerR)	Regulation
pRL120770	pRL12	pRL120770	streptothricin-acetyl-transferase	60	1921	21	1.4.3	Drug/analogue sensitivity	Adaptation
pRL120771	pRL12	pRL120771	ATP-binding component of ABC transporter PepT	25	727	13	1.5.0	Transport/binding proteins	Transporters
pRL120772	pRL12	pRL120772	ATP-binding component of ABC transporter PepT	26	911	9	1.5.0	Transport/binding proteins	Transporters
pRL120773	pRL12	pRL120773	permease component of ABC transporter PepT	16	338	9	1.5.0	Transport/binding proteins	Transporters
pRL120774	pRL12	pRL120774	permease component of ABC transporter PepT	71	2557	17	1.5.0	Transport/binding proteins	Transporters
pRL120775	pRL12	pRL120775	SBP of ABC transporter PepT	98	2709	29	1.5.0	Transport/binding proteins	Transporters
pRL120776	pRL12	pRL120776	dihydropicolinate synthase	20	550	14	3.1.13	Lysine	Amino acid biosynthesis
pRL120777	pRL12	pRL120777	hypothetical protein	39	1844	11	0.0.2	Conserved in other organism than E.coli	Hypothetical
pRL120778	pRL12	pRL120778	dehydratase/epimerase	67	1770	15	3.3.15	Pool, multipurpose conversions of intermediate metabolism	Intermediary metabolism
pRL120779	pRL12	pRL120779	GntR family transcriptional regulator	38	1103	6	6.3.3	GntR?	Regulation
pRL120780	pRL12	pRL120780	SBP of ABC transporter PepT	115	3960	35	1.5.0	Transport/binding proteins	Transporters
pRL120781	pRL12	pRL120781	permease component of ABC transporter PepT	58	1463	17	1.5.0	Transport/binding proteins	Transporters
pRL120782	pRL12	pRL120782	permease component of ABC transporter PepT	97	2906	19	1.5.0	Transport/binding proteins	Transporters
pRL120783	pRL12	pRL120783	ATP-binding:ATP-binding (ABC:ABC) component of ABC transporter PepT	53	1683	23	1.5.0	Transport/binding proteins	Transporters
pRL120784	pRL12	pRL120784	racemase	25	906	19	3.3.15	Pool, multipurpose conversions of intermediate metabolism	Intermediary metabolism
pRL120785	pRL12	pRL120785	racemase	76	2767	24	3.3.15	Pool, multipurpose conversions of intermediate metabolism	Intermediary metabolism
pRL120786	pRL12	pRL120786	FMN dehydrogenase	60	2007	18	3.3.15	Pool, multipurpose conversions of intermediate metabolism	Intermediary metabolism
pRL120787	pRL12	pRL120787	oxidoreductase	41	1281	15	3.3.15	Pool, multipurpose conversions of intermediate metabolism	Intermediary metabolism
pRL120789	pRL12	nolR2	nodulation protein NolR	13	579	4	3.3.22	Nitrogen metabolism (urease)	Nitrogen metabolism
pRL120790	pRL12	pRL120790	two-component sensor/regulator; NodW-like nodulation transcriptional regulator	15	329	8	6.1.2	Response regulator	Regulation
pRL120791	pRL12	pRL120791	two-component sensor/regulator; transcriptional regulator	8	310	6	6.1.2	Response regulator	Regulation
pRL120792	pRL12	pRL120792	two-component sensor/regulator; NodW-like nodulation transcriptional regulator	12	408	9	6.1.2	Response regulator	Regulation
pRL120793	pRL12	pRL120793	repetitive two-component sensor/regulator; histidine kinase	114	3942	52	6.1.1	Sensor kinase	Regulation
pRL120794	pRL12	pRL120794	hypothetical protein	34	1533	11	0.0.1	Conserved in E. coli	Hypothetical
pRL120795	pRL12	pRL120795	hypothetical protein	18	504	6	0.0.0	Unknown function, no known homologues	Hypothetical
pRL120796	pRL12	pRL120796	hypothetical exported protein	38	1176	23	0.0.0	Unknown function, no known homologues	Hypothetical
pRL70001	pRL7	repAp7a	replication protein RepA	160	6753	28	2.2.3	DNA - replication, repair, restriction/modification	Nucleic acid replication/repair/synthesis
pRL70002	pRL7	repBp7a	replication protein RepB	20	507	13	2.2.3	DNA - replication, repair, restriction/modification	Nucleic acid replication/repair/synthesis
pRL70003	pRL7	repCp7a	replication protein RepC	27	530	18	2.2.3	DNA - replication, repair, restriction/modification	Nucleic acid replication/repair/synthesis
pRL70004	pRL7	pRL70004	hypothetical protein	34	988	15	0.0.2	Conserved in other organism than E.coli	Hypothetical
pRL70005	pRL7	pRL70005	hypothetical protein	31	721	17	0.0.2	Conserved in other organism than E.coli	Hypothetical
pRL70006	pRL7	pRL70006	hypothetical protein	29	805	8	0.0.0	Unknown function, no known homologues	Hypothetical
pRL70007	pRL7	pRL70007	plasmid stabilisation protein	72	2466	28	2.2.3	DNA - replication, repair, restriction/modification	Nucleic acid replication/repair/synthesis
pRL70008	pRL7	pRL70008	hypothetical protein	21	635	7	0.0.2	Conserved in other organism than E.coli	Hypothetical
pRL70009	pRL7	pRL70009	hypothetical protein	123	4354	11	0.0.1	Conserved in E. coli	Hypothetical
pRL70010	pRL7	pRL70010	hypothetical protein	39	1280	9	0.0.2	Conserved in other organism than E.coli	Hypothetical
pRL70011	pRL7	pRL70011	hypothetical protein	207	8272	51	0.0.2	Conserved in other organism than E.coli	Hypothetical
pRL70012	pRL7	pRL70012	hypothetical protein	89	4170	13	0.0.1	Conserved in E. coli	Hypothetical
pRL70013	pRL7	pRL70013	hypothetical protein	73	1859	11	0.0.2	Conserved in other organism than E.coli	Hypothetical
pRL70014	pRL7	pRL70014	hypothetical protein	35	1231	9	0.0.2	Conserved in other organism than E.coli	Hypothetical
pRL70015	pRL7	pRL70015	hypothetical protein	64	2145	9	0.0.1	Conserved in E. coli	Hypothetical
pRL70017	pRL7	pRL70017	hypothetical protein	36	907	3	0.0.1	Conserved in E. coli	Hypothetical
pRL70018	pRL7	pRL70018	hypothetical protein	17	777	5	0.0.0	Unknown function, no known homologues	Hypothetical
pRL70019	pRL7	hupA2	DNA-binding protein Hu-alpha	1	20	2	2.2.2	Basic proteins - synthesis, modification	Protein biosynthesis/modification
pRL70020	pRL7	pRL70020	hypothetical protein	23	898	2	0.0.2	Conserved in other organism than E.coli	Hypothetical
pRL70021	pRL7	pRL70021	hypothetical protein	9	266	10	0.0.1	Conserved in E. coli	Hypothetical
pRL70022	pRL7	pRL70022	hypothetical protein	21	500	1	0.0.0	Unknown function, no known homologues	Hypothetical
pRL70023	pRL7	pRL70023	hypothetical protein	34	1260	13	0.0.2	Conserved in other organism than E.coli	Hypothetical
pRL70024	pRL7	pRL70024	hypothetical protein	14	435	7	0.0.0	Unknown function, no known homologues	Hypothetical
pRL70025	pRL7	pRL70025	hypothetical protein	11	502	4	0.0.0	Unknown function, no known homologues	Hypothetical
pRL70026	pRL7	pRL70026	transposase	72	1972	20	5.1.4	Transposon-related functions	Nucleic acid replication/repair/synthesis
pRL70027	pRL7	pRL70027	hypothetical protein	18	398	16	0.0.0	Unknown function, no known homologues	Hypothetical
pRL70028	pRL7	pRL70028	hypothetical protein	132	3410	82	0.0.2	Conserved in other organism than E.coli	Hypothetical
pRL70029	pRL7	pRL70029	effector protein	112	2975	49	1.4.1	Cell killing	Adaptation
pRL70030	pRL7	pRL70030	transposase-like protein	3	63	5	5.1.4	Transposon-related functions	Nucleic acid replication/repair/synthesis
pRL70034	pRL7	pRL70034	truncated pseudogene	38	955	22	7.2.1	Cryptic genes	Cryptic
pRL70036	pRL7	pRL70036	insertion sequence IstB family protein	11	296	11	5.1.4	Transposon-related functions	Nucleic acid replication/repair/synthesis
pRL70037	pRL7	pRL70037	hypothetical protein	5	128	5	0.0.2	Conserved in other organism than E.coli	Hypothetical
pRL70038	pRL7	repAp7b	replication protein RepA	72	2082	34	2.2.3	DNA - replication, repair, restriction/modification	Nucleic acid replication/repair/synthesis
pRL70039	pRL7	repCp7b	replication protein RepC	109	3232	32	2.2.3	DNA - replication, repair, restriction/modification	Nucleic acid replication/repair/synthesis
pRL70040	pRL7	pRL70040	hypothetical protein	39	990	6	0.0.0	Unknown function, no known homologues	Hypothetical
pRL70041	pRL7	pRL70041	insertion sequence protein	7	350	6	5.1.4	Transposon-related functions	Nucleic acid replication/repair/synthesis
pRL70042	pRL7	pRL70042	insertion sequence protein	25	866	8	5.1.4	Transposon-related functions	Nucleic acid replication/repair/synthesis
pRL70044	pRL7	pRL70044	integrase/recombinase	59	1979	14	2.2.3	DNA - replication, repair, restriction/modification	Nucleic acid replication/repair/synthesis
pRL70045	pRL7	pRL70045	integrase/recombinase	88	2788	16	2.2.3	DNA - replication, repair, restriction/modification	Nucleic acid replication/repair/synthesis
pRL70046	pRL7	pRL70046	integrase/recombinase	43	1100	18	2.2.3	DNA - replication, repair, restriction/modification	Nucleic acid replication/repair/synthesis
pRL70047E	pRL7	pRL70047E	transmembrane protein	1	28	50	4.1.1	Inner membrane	Cell membrane/envelope
pRL70049	pRL7	pRL70049	hypothetical protein	17	318	10	0.0.0	Unknown function, no known homologues	Hypothetical
pRL70050	pRL7	pRL70050	hypothetical protein	10	275	5	0.0.0	Unknown function, no known homologues	Hypothetical
pRL70053	pRL7	pRL70053	transmembrane protein	19	417	16	4.1.1	Inner membrane	Cell membrane/envelope
pRL70054	pRL7	pRL70054	hypothetical protein	23	516	14	0.0.0	Unknown function, no known homologues	Hypothetical
pRL70055	pRL7	pRL70055	hypothetical protein	3	88	12	0.0.0	Unknown function, no known homologues	Hypothetical
pRL70056	pRL7	pRL70056	hypothetical protein	3	96	5	0.0.0	Unknown function, no known homologues	Hypothetical
pRL70057	pRL7	pRL70057	transposase	25	1200	8	5.1.4	Transposon-related functions	Nucleic acid replication/repair/synthesis
pRL70061	pRL7	pRL70061	hypothetical protein	26	550	4	0.0.0	Unknown function, no known homologues	Hypothetical
pRL70066	pRL7	pRL70066	hypothetical protein	74	1918	26	0.0.0	Unknown function, no known homologues	Hypothetical
pRL70068	pRL7	pRL70068	transposase-like protein	19	735	12	5.1.4	Transposon-related functions	Nucleic acid replication/repair/synthesis
pRL70070	pRL7	pRL70070	hypothetical protein	14	488	6	0.0.0	Unknown function, no known homologues	Hypothetical
pRL70071	pRL7	pRL70071	transmembrane conjugative DNA transfer protein	53	2152	70	2.2.3	DNA - replication, repair, restriction/modification	Nucleic acid replication/repair/synthesis
pRL70074	pRL7	pRL70074	repetitive two-component sensor/regulator; histidine kinase	54	2149	24	6.1.1	Sensor kinase	Regulation
pRL70075	pRL7	pRL70075	two-component sensor/regulator; transcriptional regulator	50	1332	29	6.1.2	Response regulator	Regulation
pRL70076	pRL7	pRL70076	transposase-related protein	36	1415	21	5.1.4	Transposon-related functions	Nucleic acid replication/repair/synthesis
pRL70078	pRL7	pRL70078	hypothetical protein	36	1088	13	0.0.0	Unknown function, no known homologues	Hypothetical
pRL70080	pRL7	pRL70080	integrase/recombinase	61	3723	27	5.1.2	Phage-related functions and prophages	Nucleic acid replication/repair/synthesis
pRL70082	pRL7	pRL70082	hypothetical protein	69	2259	10	0.0.2	Conserved in other organism than E.coli	Hypothetical
pRL70083	pRL7	pRL70083	transposase	5	311	14	5.1.4	Transposon-related functions	Nucleic acid replication/repair/synthesis
pRL70084	pRL7	traDp7	conjugal transfer protein TraD	1	14	3	5.1.3	Plasmid-related functions	Nucleic acid replication/repair/synthesis
pRL70085	pRL7	traCp7	conjugal transfer protein TraC	1	22	1	5.1.3	Plasmid-related functions	Nucleic acid replication/repair/synthesis
pRL70086	pRL7	traAp7	conjugal transfer protein TraA	142	5885	43	5.1.3	Plasmid-related functions	Nucleic acid replication/repair/synthesis
pRL70087	pRL7	traFp7	conjugal transfer protein TraF	40	1242	10	5.1.3	Plasmid-related functions	Nucleic acid replication/repair/synthesis
pRL70088	pRL7	traBp7	conjugal transfer protein TraB	67	2005	24	5.1.3	Plasmid-related functions	Nucleic acid replication/repair/synthesis
pRL70089	pRL7	traHp7	conjugal transfer protein TraH	8	209	8	5.1.3	Plasmid-related functions	Nucleic acid replication/repair/synthesis
pRL70090	pRL7	pRL70090	hypothetical protein	10	247	6	0.0.0	Unknown function, no known homologues	Hypothetical
pRL70091	pRL7	traIp7	autoinducer synthesis protein ? Or conjugal transfer protein TraI	26	888	12	5.1.3	Plasmid-related functions	Nucleic acid replication/repair/synthesis
pRL70092	pRL7	repAp7c	replication protein RepA	1	13	34	2.2.3	DNA - replication, repair, restriction/modification	Nucleic acid replication/repair/synthesis
pRL70093	pRL7	repBp7c	replication protein RepB	1	10	22	2.2.3	DNA - replication, repair, restriction/modification	Nucleic acid replication/repair/synthesis
pRL70094	pRL7	repCp7c	replication protein RepC	1	11	33	2.2.3	DNA - replication, repair, restriction/modification	Nucleic acid replication/repair/synthesis
pRL70095	pRL7	pRL70095	hypothetical protein	31	954	18	0.0.0	Unknown function, no known homologues	Hypothetical
pRL70096	pRL7	pRL70096	hypothetical protein	52	1227	10	0.0.0	Unknown function, no known homologues	Hypothetical
pRL70097	pRL7	pRL70097	hypothetical protein	17	649	7	0.0.0	Unknown function, no known homologues	Hypothetical
pRL70097A	pRL7	pRL70097A	hypothetical protein	8	461	1	0.0.0	Unknown function, no known homologues	Hypothetical
pRL70098	pRL7	pRL70098	hypothetical protein	22	509	7	0.0.0	Unknown function, no known homologues	Hypothetical
pRL70099	pRL7	pRL70099	phage-derived invertase/resolvase	3	93	9	5.1.2	Phage-related functions and prophages	Nucleic acid replication/repair/synthesis
pRL70101	pRL7	pRL70101	hypothetical protein, possible fusion protein	74	2262	22	0.0.2	Conserved in other organism than E.coli	Hypothetical
pRL70105	pRL7	pRL70105	hypothetical protein	19	600	10	0.0.1	Conserved in E. coli	Hypothetical
pRL70106	pRL7	pRL70106	insertion sequence related protein	7	244	5	5.1.4	Transposon-related functions	Nucleic acid replication/repair/synthesis
pRL70107	pRL7	pRL70107	protein involved in postsegregational cell killing in the plasmid-free cells, zeta toxin	170	4696	88	5.1.3	Plasmid-related functions	Nucleic acid replication/repair/synthesis
pRL70108	pRL7	pRL70108	hypothetical protein	2	30	3	0.0.0	Unknown function, no known homologues	Hypothetical
pRL70112	pRL7	pRL70112	transposase	4	61	2	5.1.4	Transposon-related functions	Nucleic acid replication/repair/synthesis
pRL70113	pRL7	pRL70113	transposase for insertion sequence element IS3/IS911 family	10	256	3	5.1.4	Transposon-related functions	Nucleic acid replication/repair/synthesis
pRL70116	pRL7	pRL70116	endonuclease	63	1678	30	2.1.1	Degradation of DNA	Nucleic acid replication/repair/synthesis
pRL70117	pRL7	pRL70117	type IV secretion system T-DNA border endonuclease VirD1	47	1349	16	2.1.1	Degradation of DNA	Nucleic acid replication/repair/synthesis
pRL70118	pRL7	pRL70118	crown gall tumour-like protein VirC1	98	2634	21	1.4.1	Cell killing	Adaptation
pRL70119	pRL7	pRL70119	crown-gall tumour-like protein VirC2	66	2191	17	1.4.1	Cell killing	Adaptation
pRL70121	pRL7	pRL70121	transposase-like protein	17	358	22	5.1.4	Transposon-related functions	Nucleic acid replication/repair/synthesis
pRL70123	pRL7	pRL70123	stabilisation protein	17	437	8	7.0.0	Not classified (included putative assignments)	Not classified
pRL70124	pRL7	pRL70124	hypothetical protein	1	15	6	0.0.0	Unknown function, no known homologues	Hypothetical
pRL70127	pRL7	tiorf133	hypothetical protein	97	2780	32	0.0.2	Conserved in other organism than E.coli	Hypothetical
pRL70129	pRL7	pRL70129	hypothetical protein	15	834	2	0.0.0	Unknown function, no known homologues	Hypothetical
pRL70134	pRL7	pRL70134	transmembrane crown gall-like recombinase protein	48	2243	59	2.2.3	DNA - replication, repair, restriction/modification	Nucleic acid replication/repair/synthesis
pRL70135	pRL7	pRL70135	hypothetical protein	38	872	17	0.0.0	Unknown function, no known homologues	Hypothetical
pRL70137	pRL7	pRL70137	hypothetical protein	10	175	12	0.0.1	Conserved in E. coli	Hypothetical
pRL70139	pRL7	pRL70139	transposase-related protein	91	3571	28	5.1.4	Transposon-related functions	Nucleic acid replication/repair/synthesis
pRL70140	pRL7	pRL70140	transposase	13	466	9	5.1.4	Transposon-related functions	Nucleic acid replication/repair/synthesis
pRL70149	pRL7	pRL70149	transglycosylase SLT domain protein	98	2399	31	4.1.2	Murein sacculus, petidoglycan	Cell membrane/envelope
pRL70151	pRL7	pRL70151	transmembrane protein	17	422	9	4.1.1	Inner membrane	Cell membrane/envelope
pRL70152	pRL7	pRL70152	crown gall-like type IV secretion system protein	142	4652	48	1.5.5	Other	Transporters
pRL70153	pRL7	pRL70153	hypothetical protein	21	449	17	0.0.0	Unknown function, no known homologues	Hypothetical
pRL70154	pRL7	pRL70154	transmembrane conjugal transfer protein	156	4719	44	2.2.3	DNA - replication, repair, restriction/modification	Nucleic acid replication/repair/synthesis
pRL70155	pRL7	traJ	conjugal transfer protein TraJ	66	1978	22	5.1.3	Plasmid-related functions	Nucleic acid replication/repair/synthesis
pRL70156	pRL7	trbGp7	conjugal transfer protein TrbG	45	1371	23	5.1.3	Plasmid-related functions	Nucleic acid replication/repair/synthesis
pRL70157	pRL7	trbLp7	conjugal transfer protein TrbL	75	2930	33	5.1.3	Plasmid-related functions	Nucleic acid replication/repair/synthesis
pRL70158	pRL7	pRL70158	conjugative DNA transfer/component of type IV secretion system	113	19114	28	1.5.5	Other	Transporters
pRL70160	pRL7	pRL70160	hypothetical protein	26	857	8	0.0.1	Conserved in E. coli	Hypothetical
pRL70161	pRL7	pRL70161	transposase-related protein	1	14	5	5.1.4	Transposon-related functions	Nucleic acid replication/repair/synthesis
pRL70162	pRL7	pRL70162	hypothetical protein	2	45	3	0.0.1	Conserved in E. coli	Hypothetical
pRL70166	pRL7	pRL70166	hypothetical protein	5	105	9	0.0.2	Conserved in other organism than E.coli	Hypothetical
pRL70167	pRL7	pRL70167	hypothetical protein	7	149	11	0.0.2	Conserved in other organism than E.coli	Hypothetical
pRL70170	pRL7	pRL70170	hypothetical protein	17	522	7	0.0.1	Conserved in E. coli	Hypothetical
pRL70171	pRL7	pRL70171	hypothetical protein	59	1725	24	0.0.1	Conserved in E. coli	Hypothetical
pRL70176	pRL7	pRL70176	transposase-related protein	13	613	13	5.1.4	Transposon-related functions	Nucleic acid replication/repair/synthesis
pRL70177	pRL7	pRL70177	outer membrane protein precursor	20	419	21	4.1.3	Outer membrane	Cell membrane/envelope
pRL70178	pRL7	pRL70178	transposase-related protein	9	342	12	5.1.4	Transposon-related functions	Nucleic acid replication/repair/synthesis
pRL70182	pRL7	pRL70182	hypothetical exported protein	76	3183	21	0.0.2	Conserved in other organism than E.coli	Hypothetical
pRL70183	pRL7	pRL70183	hypothetical exported protein	113	3318	38	0.0.2	Conserved in other organism than E.coli	Hypothetical
pRL70184	pRL7	pRL70184	hypothetical protein	12	443	4	0.0.0	Unknown function, no known homologues	Hypothetical
pRL70187	pRL7	pRL70187	hypothetical protein	18	544	6	0.0.0	Unknown function, no known homologues	Hypothetical
pRL80001	pRL8	repAp8	replication protein RepA	1	14	38	2.2.3	DNA - replication, repair, restriction/modification	Nucleic acid replication/repair/synthesis
pRL80004	pRL8	pRL80004	hypothetical protein	138	3350	75	0.0.0	Unknown function, no known homologues	Hypothetical
pRL80005	pRL8	pRL80005	hypothetical protein	66	1689	44	0.0.0	Unknown function, no known homologues	Hypothetical
pRL80006	pRL8	pRL80006	hypothetical protein	78	1988	20	0.0.0	Unknown function, no known homologues	Hypothetical
pRL80007	pRL8	pRL80007	hypothetical protein	63	2152	35	0.0.0	Unknown function, no known homologues	Hypothetical
pRL80008	pRL8	pRL80008	phage integrase	20	542	11	5.1.2	Phage-related functions and prophages	Nucleic acid replication/repair/synthesis
pRL80009	pRL8	pRL80009	hypothetical protein	11	247	8	0.0.2	Conserved in other organism than E.coli	Hypothetical
pRL80010	pRL8	pRL80010	hypothetical protein	36	1049	9	0.0.0	Unknown function, no known homologues	Hypothetical
pRL80011	pRL8	pRL80011	hypothetical protein	4	76	5	0.0.2	Conserved in other organism than E.coli	Hypothetical
pRL80012	pRL8	pRL80012	bifunctional AAA-family ATPase protein / ATPase	35	872	25	3.3.21	Other	Intermediary metabolism
pRL80013	pRL8	pRL80013	hypothetical protein	118	3006	45	0.0.2	Conserved in other organism than E.coli	Hypothetical
pRL80014	pRL8	pRL80014	transmembrane protein	8	296	7	4.1.1	Inner membrane	Cell membrane/envelope
pRL80015	pRL8	pRL80015	AraC family transcriptional regulator (activator)	69	2422	17	6.3.2	AraC?	Regulation
pRL80018	pRL8	pRL80018	hypothetical protein	21	572	12	0.0.2	Conserved in other organism than E.coli	Hypothetical
pRL80019	pRL8	pRL80019	lipoprotein	28	477	10	2.2.6	Lipoprotein	Cell membrane/envelope
pRL80020	pRL8	pRL80020	hypothetical protein	40	1022	12	0.0.2	Conserved in other organism than E.coli	Hypothetical
pRL80021	pRL8	coxG	bifunctional carbon monoxide dehydrogenase subunit G / carbon monoxide dehydrogenase subunit G protein	12	389	11	3.5.2	Anaerobic respiration	Other
pRL80022	pRL8	pRL80022	hypothetical protein	53	1290	23	0.0.2	Conserved in other organism than E.coli	Hypothetical
pRL80023	pRL8	coxM	bifunctional carbon monoxide dehydrogenase subunit M / carbon monoxide dehydrogenase subunit	64	1848	21	3.5.2	Anaerobic respiration	Other
pRL80024	pRL8	coxS	bifunctional iron-sulphur cluster carbon monoxide dehydrogenase subunit S / iron-sulfur cluster carbon monooxide dehydrogenase subunit	8	159	4	3.5.2	Anaerobic respiration	Other
pRL80025	pRL8	coxL	dehydrogenase/reductase subunit L	129	3517	45	3.3.15	Pool, multipurpose conversions of intermediate metabolism	Intermediary metabolism
pRL80026	pRL8	livJ	SBP of ABC transporter HAAT	103	2821	26	1.5.1	Amino acids and amines	Transporters
pRL80027	pRL8	livM	permease component of ABC transporter HAAT	89	2409	23	1.5.1	Amino acids and amines	Transporters
pRL80028	pRL8	livH	permease component of ABC transporter HAAT	130	3858	25	1.5.1	Amino acids and amines	Transporters
pRL80029	pRL8	livG	ATP-binding component of ABC transporter HAAT	29	824	13	1.5.1	Amino acids and amines	Transporters
pRL80030	pRL8	livF	ATP-binding component of ABC transporter HAAT	6	129	11	1.5.1	Amino acids and amines	Transporters
pRL80031	pRL8	mcpS	methyl-accepting chemotaxis chemoreceptor	34	905	25	1.1.1	Chemotaxis and mobility	Motility/chemotaxis
pRL80032	pRL8	pRL80032	LysR family transcriptional regulator	60	1940	24	6.3.6	LysR?	Regulation
pRL80033	pRL8	pRL80033	hypothetical protein	35	826	14	0.0.2	Conserved in other organism than E.coli	Hypothetical
pRL80034	pRL8	moaA1	molybdenum cofactor biosynthesis protein A	12	304	18	3.2.9	Molybdopterin	Protein biosynthesis/modification
pRL80035	pRL8	pRL80035	TetR family transcriptional regulator	52	1782	20	6.3.8	TetR?	Regulation
pRL80036	pRL8	pRL80036	hypothetical protein	27	1890	16	0.0.2	Conserved in other organism than E.coli	Hypothetical
pRL80037	pRL8	pRL80037	short-chain dehydrogenase	26	686	10	3.3.15	Pool, multipurpose conversions of intermediate metabolism	Intermediary metabolism
pRL80038	pRL8	pRL80038	exported xanthine dehydrogenase/CoxI family protein	24	626	13	7.0.0	Not classified (included putative assignments)	Not classified
pRL80040	pRL8	pRL80040	LacI family transcriptional regulator (repressor)	49	1899	20	6.3.5	LacI?	Regulation
pRL80041	pRL8	hisD2	histidinol dehydrogenase	56	1550	26	3.1.10	Histidine	Amino acid biosynthesis
pRL80042	pRL8	pntA	bifunctional NAD(P) transhydrogenase subunit A /NAD(P) transhydrogenase subunit alpha	54	1344	26	3.5.1	Aerobic respiration	Aerobic respiration/TCA cycle
pRL80043	pRL8	pntB2	NAD(P)(+) transhydrogenase subunit B	90	2228	22	3.5.1	Aerobic respiration	Aerobic respiration/TCA cycle
pRL80044	pRL8	acsA2	acetyl-CoA synthetase	116	3908	47	3.3.4	Gluconeogenesis	Aerobic respiration/TCA cycle
pRL80045	pRL8	pRL80045	FAA hydrolase family protein	69	2187	18	3.3.15	Pool, multipurpose conversions of intermediate metabolism	Intermediary metabolism
pRL80046	pRL8	pRL80046	TetR family transcriptional regulator	42	1339	10	6.3.8	TetR?	Regulation
pRL80047	pRL8	pRL80047	major facilitator superfamily (MFS) transporter transmembrane component	44	1210	26	1.5.0	Transport/binding proteins	Transporters
pRL80048	pRL8	pRL80048	short-chain dehydrogenase/reductase	37	1655	21	3.3.15	Pool, multipurpose conversions of intermediate metabolism	Intermediary metabolism
pRL80049	pRL8	pRL80049	bifunctional aldo-keto reductase / aldo/keto reductase family protein	56	2084	21	3.3.15	Pool, multipurpose conversions of intermediate metabolism	Intermediary metabolism
pRL80052	pRL8	pRL80052	hypothetical exported protein	21	568	7	0.0.2	Conserved in other organism than E.coli	Hypothetical
pRL80053	pRL8	pRL80053	transmembrane protein	48	1842	15	4.1.1	Inner membrane	Cell membrane/envelope
pRL80054	pRL8	pRL80054	hypothetical protein	78	2655	14	0.0.2	Conserved in other organism than E.coli	Hypothetical
pRL80056	pRL8	pRL80056	transposase-related protein	65	2845	15	5.1.4	Transposon-related functions	Nucleic acid replication/repair/synthesis
pRL80056A	pRL8	pRL80056A	XRE family transcriptional regulator	45	1623	9	6.3.0	Defined families	Regulation
pRL80057	pRL8	pRL80057	hypothetical protein	56	1397	15	0.0.2	Conserved in other organism than E.coli	Hypothetical
pRL80059	pRL8	pRL80059	NifS-like cysteine desulfurase/selenocysteine lyase	48	1622	19	3.1.6	Cysteine	Amino acid biosynthesis
pRL80060	pRL8	pRL80060	SBP of ABC transporter PAAT closest homol mimosine transporter Rhizobium sp. TAL1145	27	682	16	1.5.0	Transport/binding proteins	Transporters
pRL80061	pRL8	pRL80061	LysR family transcriptional regulator	40	962	18	6.3.6	LysR?	Regulation
pRL80062	pRL8	pRL80062	endoribonuclease	23	732	6	2.1.2	Degradation of RNA	Nucleic acid replication/repair/synthesis
pRL80063	pRL8	pRL80063	ATP-binding component of ABC transporter PAAT closest homol mimosine transporter Rhizobium sp. TAL1145	27	2338	14	1.5.1	Amino acids and amines	Transporters
pRL80064	pRL8	pRL80064	permease component of ABC transporter PAAT closest homol mimosine transporter Rhizobium sp. TAL1145	71	1680	22	1.5.0	Transport/binding proteins	Transporters
pRL80065	pRL8	pRL80065	hypothetical protein	9	422	5	0.0.0	Unknown function, no known homologues	Hypothetical
pRL80066	pRL8	pRL80066	hypothetical protein	15	413	5	0.0.0	Unknown function, no known homologues	Hypothetical
pRL80067	pRL8	pRL80067	AsnC family transcriptional regulator	10	154	14	6.3.1	AsnC?	Regulation
pRL80068	pRL8	pRL80068	kinase/phosphotransferase	65	2212	19	3.3.15	Pool, multipurpose conversions of intermediate metabolism	Intermediary metabolism
pRL80069	pRL8	pRL80069	fumarate lyase-family protein	33	886	25	3.3.15	Pool, multipurpose conversions of intermediate metabolism	Intermediary metabolism
pRL80070	pRL8	pRL80070	aldehyde dehydrogenase	43	952	29	3.3.15	Pool, multipurpose conversions of intermediate metabolism	Intermediary metabolism
pRL80071	pRL8	hom2	homoserine dehydrogenase	40	997	18	3.1.18	Threonine	Amino acid biosynthesis
pRL80072	pRL8	pRL80072	hypothetical protein	41	1403	6	0.0.0	Unknown function, no known homologues	Hypothetical
pRL80073	pRL8	pRL80073	cysteine desulfurase	75	2422	33	3.1.6	Cysteine	Amino acid biosynthesis
pRL80074	pRL8	pRL80074	LysR family transcriptional regulator	66	1511	23	6.3.6	LysR?	Regulation
pRL80075	pRL8	pRL80075	endoribonuclease L-PSP family protein	12	941	10	2.1.2	Degradation of RNA	Nucleic acid replication/repair/synthesis
pRL80076	pRL8	pRL80076	aliphatic nitrilase	79	3961	27	1.4.2	Detoxification	Adaptation
pRL80077	pRL8	pRL80077	molybdenum-binding oxidoreductase	57	1981	24	3.3.21	Other	Intermediary metabolism
pRL80078	pRL8	pRL80078	hypothetical protein	7	607	4	0.0.0	Unknown function, no known homologues	Hypothetical
pRL80079	pRL8	pRL80079	DeoR family transcriptional regulator (repressor)	9	529	14	6.3.10	DeoR?	Regulation
pRL80080	pRL8	pRL80080	fructokinase	21	705	14	3.5.8	TCA cycle	Aerobic respiration/TCA cycle
pRL80081	pRL8	pRL80081	hydrolase	16	361	14	3.3.15	Pool, multipurpose conversions of intermediate metabolism	Intermediary metabolism
pRL80083	pRL8	pRL80083	dehydrogenase, fusion	158	4617	61	3.3.21	Other	Intermediary metabolism
pRL80084	pRL8	pRL80084	epimerase/isomerase	62	2016	24	3.3.15	Pool, multipurpose conversions of intermediate metabolism	Intermediary metabolism
pRL80085	pRL8	pRL80085	SBP of ABC transporter CUT2 homoserine transporter (Hynes)	25	1120	13	1.5.3	Carbohydrates, organic acids and alcohols; PTS	Transporters
pRL80086	pRL8	pRL80086	ATP-binding:ATP-binding (ABC:ABC) component of ABC transporter CUT2 homoserine transporter (Hynes)	85	3052	31	1.5.3	Carbohydrates, organic acids and alcohols; PTS	Transporters
pRL80087	pRL8	pRL80087	permease component of ABC transporter CUT2 homoserine transporter (Hynes)	71	1494	42	1.5.3	Carbohydrates, organic acids and alcohols; PTS	Transporters
pRL80088	pRL8	pRL80088	permease component of ABC transporter CUT2 homoserine transporter (Hynes)	37	1029	21	1.5.3	Carbohydrates, organic acids and alcohols; PTS	Transporters
pRL80090	pRL8	pRL80090	fucose operon protein	5	106	11	3.4.3	Carbon compounds, Cachetuate catabolism	Intermediary metabolism
pRL80092	pRL8	pRL80092	permease component of ABC transporter CUT1	27	802	13	1.5.3	Carbohydrates, organic acids and alcohols; PTS	Transporters
[truncated: 4,432 more rows]

## Sheet: Table S2
Table S2. 720 unhit protein coding genes lacking insertion mutants in the Rlv3841 barcoded transposon pool.
Gene ID	Scaffold	Gene Name	Gene Description	No. TA (central 10-90%)	Riley	Description	Grouping	TY HMM classification (Wheatley et al,. 2020)
pRL100001	pRL10	repAp10a	replication protein RepA	19	2.2.3	DNA - replication, repair, restriction/modification	Nucleic acid replication/repair/synthesis	ES
pRL100002	pRL10	repBp10	replication protein RepB	9	2.2.3	DNA - replication, repair, restriction/modification	Nucleic acid replication/repair/synthesis	ES
pRL100003	pRL10	repCp10	replication protein RepC	22	2.2.3	DNA - replication, repair, restriction/modification	Nucleic acid replication/repair/synthesis	ES
pRL100012	pRL10	pRL100012	hypothetical protein	3	0.0.2	Conserved in other organism than E.coli	Hypothetical	ES
pRL100046	pRL10	pRL100046	bifunctional transposase-related protein / transposase related protein	23	5.1.4	Transposon-related functions	Nucleic acid replication/repair/synthesis	ES
pRL100047	pRL10	pRL100047	phage integrase protein	19	5.1.2	Phage-related functions and prophages	Nucleic acid replication/repair/synthesis	ES
pRL100052	pRL10	cspAp10	cold shock protein CspA	3	1.6.1	Adaptations, atypical conditions	Adaptation	NE
pRL100053	pRL10	pRL100053	transmembrane protein	7	4.1.1	Inner membrane	Cell membrane/envelope	NE
pRL100082	pRL10	pRL100082	XRE family (HipB) transcriptional regulator	4	6.3.0	Defined families	Regulation	NE
pRL100088	pRL10	pRL100088	insertion element IS402 protein	6	5.1.4	Transposon-related functions	Nucleic acid replication/repair/synthesis	ES
pRL100095	pRL10	pRL100095	hypothetical protein	2	0.0.2	Conserved in other organism than E.coli	Hypothetical	NE
pRL100110	pRL10	pRL100110	hypothetical protein	5	0.0.0	Unknown function, no known homologues	Hypothetical	NE
pRL100140	pRL10	pRL100140	hypothetical protein	0	0.0.1	Conserved in E. coli	Hypothetical	N/A
pRL100144	pRL10	pRL100144	hypothetical protein	4	0.0.2	Conserved in other organism than E.coli	Hypothetical	NE
pRL100152	pRL10	pRL100152	transposase for insertion sequence element IS801family	17	5.1.4	Transposon-related functions	Nucleic acid replication/repair/synthesis	ES
pRL100153	pRL10	pRL100153	phage integrase/recombinase	16	5.1.2	Phage-related functions and prophages	Nucleic acid replication/repair/synthesis	ES
pRL100165	pRL10	pRL100165	bifunctional phage integrase/recombinase part ofinsertion sequence / phage integrase/recombinase	16	5.1.2	Phage-related functions and prophages	Nucleic acid replication/repair/synthesis	ES
pRL100166	pRL10	pRL100166	transposase for insertion sequence element	17	5.1.2	Phage-related functions and prophages	Nucleic acid replication/repair/synthesis	ES
pRL100206A	pRL10	fixQ1	bifunctional component of cytochrome oxidase / cytochrome oxidase subunit	2	3.5.1	Aerobic respiration	Aerobic respiration/TCA cycle	NE
pRL100218	pRL10	pRL100218	mobilization protein	3	2.2.3	DNA - replication, repair, restriction/modification	Nucleic acid replication/repair/synthesis	NE
pRL100318	pRL10	pRL100318	hypothetical protein	6	0.0.1	Conserved in E. coli	Hypothetical	NE
pRL100469	pRL10	pRL100469	hypothetical protein	35	0.0.2	Conserved in other organism than E.coli	Hypothetical	ES
pRL110001	pRL11	repAp11	replication protein RepA	25	2.2.3	DNA - replication, repair, restriction/modification	Nucleic acid replication/repair/synthesis	ES
pRL110002	pRL11	repBp11	replication protein RepB	16	2.2.3	DNA - replication, repair, restriction/modification	Nucleic acid replication/repair/synthesis	ES
pRL110003	pRL11	repCp11	replication protein RepC	15	2.2.3	DNA - replication, repair, restriction/modification	Nucleic acid replication/repair/synthesis	ES
pRL110122	pRL11	pRL110122	transmembrane protein	1	4.1.1	Inner membrane	Cell membrane/envelope	NE
pRL110143	pRL11	pRL110143	insertion sequence protein	14	5.1.4	Transposon-related functions	Nucleic acid replication/repair/synthesis	ES
pRL110144	pRL11	pRL110144	transposon/insertion element protein	4	5.1.4	Transposon-related functions	Nucleic acid replication/repair/synthesis	ES
pRL110270	pRL11	pRL110270	ArdC antirestriction protein	13	2.2.3	DNA - replication, repair, restriction/modification	Nucleic acid replication/repair/synthesis	NE
pRL110275	pRL11	pRL110275	mobilization protein MobS	5	2.2.3	DNA - replication, repair, restriction/modification	Nucleic acid replication/repair/synthesis	NE
pRL110340	pRL11	pRL110340	bifunctional integrase/recombinase protein / putative integrase/recombinase protein	19	5.1.4	Transposon-related functions	Nucleic acid replication/repair/synthesis	ES
pRL110341	pRL11	pRL110341	transposase for insertion sequence element	23	5.1.4	Transposon-related functions	Nucleic acid replication/repair/synthesis	ES
pRL110342	pRL11	pRL110342	hypothetical protein	4	0.0.0	Unknown function, no known homologues	Hypothetical	ES
pRL110352	pRL11	pRL110352	bifunctional transposase / putative transposase	20	5.1.2	Phage-related functions and prophages	Nucleic acid replication/repair/synthesis	ES
pRL110353	pRL11	pRL110353	hypothetical protein	4	0.0.2	Conserved in other organism than E.coli	Hypothetical	NE
pRL110465	pRL11	pRL110465	hypothetical protein	7	0.0.2	Conserved in other organism than E.coli	Hypothetical	ES
pRL110542	pRL11	cspAp11	cold shock protein	4	1.6.1	Adaptations, atypical conditions	Adaptation	NE
pRL110544	pRL11	minE	cell division topological specificity factor MinE	4	1.7.1	Cell division	Cell division	NE
pRL110582	pRL11	pRL110582	hypothetical protein	4	0.0.0	Unknown function, no known homologues	Hypothetical	ES
pRL110583	pRL11	pRL110583	transposase for insertion sequence element	17	5.1.4	Transposon-related functions	Nucleic acid replication/repair/synthesis	ES
pRL110584	pRL11	pRL110584	bifunctional integrase/recombinase protein / putative integrase/recombinase protein	16	5.1.2	Phage-related functions and prophages	Nucleic acid replication/repair/synthesis	ES
pRL110625	pRL11	cobM	bifunctional precorrin-4 c(11)-methyltransferase/ putative precorrin-4 c(11)-methyltransferase	12	3.2.3	Cobalamin	Other biosynthesis	DE
pRL110626	pRL11	cobL	precorrin-6y c(5,15)-methyltransferase [decarboxylating] (precorrin-6 methyltransferase) (precorrin-6y methylase)	12	3.2.3	Cobalamin	Other biosynthesis	DE
pRL110628	pRL11	cobJ	bifunctional precorrin-3b c(17)-methyltransferase (precorrin-3 methyltransferase) (precorrin-3 methylase). / precorrin-3B C(17)-methyltransferase	15	3.2.3	Cobalamin	Other biosynthesis	DE
pRL110630	pRL11	cobH	precorrin-8X methylmutase	9	3.2.3	Cobalamin	Other biosynthesis	DE
pRL110631	pRL11	cobG	bifunctional precorrin-3b synthase / putative precorrin-3b synthase	23	3.2.3	Cobalamin	Other biosynthesis	DE
pRL110632	pRL11	cobF	bifunctional precorrin-6a synthase [deacetylating] / precorrin 6A synthase	15	3.2.3	Cobalamin	Other biosynthesis	NE
pRL120001	pRL12	repAp12	replication protein RepA	21	2.2.3	DNA - replication, repair, restriction/modification	Nucleic acid replication/repair/synthesis	ES
pRL120002	pRL12	repBp12	replication protein RepB	9	2.2.3	DNA - replication, repair, restriction/modification	Nucleic acid replication/repair/synthesis	ES
pRL120003	pRL12	repCp12	replication protein RepC	13	2.2.3	DNA - replication, repair, restriction/modification	Nucleic acid replication/repair/synthesis	ES
pRL120075	pRL12	stbC	plasmid stability protein StbC	1	2.2.3	DNA - replication, repair, restriction/modification	Nucleic acid replication/repair/synthesis	NE
pRL120211	pRL12	pRL120211	hypothetical protein	2	0.0.0	Unknown function, no known homologues	Hypothetical	N/A
pRL120370	pRL12	pRL120370	transposase for insertion sequence element	17	5.1.4	Transposon-related functions	Nucleic acid replication/repair/synthesis	ES
pRL120379	pRL12	pRL120379	hypothetical protein	35	0.0.1	Conserved in E. coli	Hypothetical	ES
pRL120649	pRL12	pRL120649	insertion sequence/recombinase/resolvase	53	5.1.4	Transposon-related functions	Nucleic acid replication/repair/synthesis	ES
pRL120650	pRL12	pRL120650	hypothetical protein	6	0.0.1	Conserved in E. coli	Hypothetical	ES
pRL120721	pRL12	pRL120721	hypothetical protein	6	0.0.1	Conserved in E. coli	Hypothetical	ES
pRL120765	pRL12	cspAp12	cold shock protein	2	1.6.1	Adaptations, atypical conditions	Adaptation	NE
pRL70031	pRL7	pRL70031	transposase-related protein	14	5.1.4	Transposon-related functions	Nucleic acid replication/repair/synthesis	ES
pRL70032	pRL7	pRL70032	bifunctional transposase-related protein / transposase related protein	4	5.1.4	Transposon-related functions	Nucleic acid replication/repair/synthesis	ES
pRL70033	pRL7	pRL70033	hypothetical protein	8	0.0.1	Conserved in E. coli	Hypothetical	ES
pRL70047	pRL7	pRL70047	hypothetical protein	6	0.0.1	Conserved in E. coli	Hypothetical	ES
pRL70047A	pRL7	pRL70047A	insertion sequence protein	8	5.1.4	Transposon-related functions	Nucleic acid replication/repair/synthesis	ES
pRL70047B	pRL7	pRL70047B	bifunctional transposase-related protein / transposase related protein	4	5.1.4	Transposon-related functions	Nucleic acid replication/repair/synthesis	ES
pRL70047C	pRL7	tnpC	bifunctional transposase / transposase protein	30	5.1.4	Transposon-related functions	Nucleic acid replication/repair/synthesis	ES
pRL70052	pRL7	pRL70052	transposase-related protein	18	5.1.4	Transposon-related functions	Nucleic acid replication/repair/synthesis	ES
pRL70059	pRL7	pRL70059	transposase	19	5.1.4	Transposon-related functions	Nucleic acid replication/repair/synthesis	ES
pRL70077	pRL7	pRL70077	transposase	22	5.1.4	Transposon-related functions	Nucleic acid replication/repair/synthesis	ES
pRL70100	pRL7	pRL70100	hypothetical protein	4	0.0.0	Unknown function, no known homologues	Hypothetical	NE
pRL70102	pRL7	pRL70102	hypothetical protein	4	0.0.0	Unknown function, no known homologues	Hypothetical	ES
pRL70103	pRL7	pRL70103	transposase for insertion sequence element	17	5.1.4	Transposon-related functions	Nucleic acid replication/repair/synthesis	ES
pRL70104	pRL7	pRL70104	integrase/recombinase	16	5.1.2	Phage-related functions and prophages	Nucleic acid replication/repair/synthesis	ES
pRL70109	pRL7	pRL70109	insertion element	4	5.1.4	Transposon-related functions	Nucleic acid replication/repair/synthesis	ES
pRL70110	pRL7	pRL70110	bifunctional transposase-related protein / transposase related protein	14	5.1.4	Transposon-related functions	Nucleic acid replication/repair/synthesis	ES
pRL70122	pRL7	pRL70122	bifunctional transposase-related protein / transposase related protein	18	5.1.4	Transposon-related functions	Nucleic acid replication/repair/synthesis	ES
pRL70125	pRL7	pRL70125	transposase-like protein	10	5.1.4	Transposon-related functions	Nucleic acid replication/repair/synthesis	ES
pRL70130	pRL7	pRL70130	bifunctional transposase-related protein / transposase related protein	10	5.1.4	Transposon-related functions	Nucleic acid replication/repair/synthesis	ES
pRL70133	pRL7	pRL70133	transposase-like protein	10	5.1.4	Transposon-related functions	Nucleic acid replication/repair/synthesis	ES
pRL70136	pRL7	pRL70136	crown gall tumour-like protein VirC1	21	1.4.1	Cell killing	Adaptation	ES
pRL70138	pRL7	pRL70138	insertion sequence transposase-like protein	19	5.1.4	Transposon-related functions	Nucleic acid replication/repair/synthesis	ES
pRL70142	pRL7	pRL70142	hypothetical protein	6	0.0.1	Conserved in E. coli	Hypothetical	ES
pRL70144	pRL7	pRL70144	insertion sequence protein	5	5.1.4	Transposon-related functions	Nucleic acid replication/repair/synthesis	ES
pRL70145	pRL7	pRL70145	bifunctional transposase-related protein / transposase related protein	4	5.1.4	Transposon-related functions	Nucleic acid replication/repair/synthesis	ES
pRL70146	pRL7	tnpC	bifunctional transposase / transposase protein	30	5.1.4	Transposon-related functions	Nucleic acid replication/repair/synthesis	ES
pRL70150	pRL7	pRL70150	transmembrane protein	8	4.1.1	Inner membrane	Cell membrane/envelope	NE
pRL70164	pRL7	pRL70164	transposase-related protein	11	5.1.4	Transposon-related functions	Nucleic acid replication/repair/synthesis	ES
pRL70168	pRL7	pRL70168	integrase	23	5.1.4	Transposon-related functions	Nucleic acid replication/repair/synthesis	ES
pRL70169	pRL7	pRL70169	hypothetical protein	2	0.0.2	Conserved in other organism than E.coli	Hypothetical	ES
pRL70173	pRL7	pRL70173	transposase-related protein	11	5.1.4	Transposon-related functions	Nucleic acid replication/repair/synthesis	ES
pRL70175	pRL7	pRL70175	crown-gall associated protein VirC1	20	1.4.1	Cell killing	Adaptation	ES
pRL70179	pRL7	pRL70179	hypothetical protein	3	0.0.1	Conserved in E. coli	Hypothetical	ES
pRL70180	pRL7	pRL70180	transposase-related protein	23	5.1.4	Transposon-related functions	Nucleic acid replication/repair/synthesis	ES
pRL80002	pRL8	repBp8	replication protein RepB	23	2.2.3	DNA - replication, repair, restriction/modification	Nucleic acid replication/repair/synthesis	ES
pRL80003	pRL8	repCp8	replication protein RepC	28	2.2.3	DNA - replication, repair, restriction/modification	Nucleic acid replication/repair/synthesis	ES
pRL80082	pRL8	pRL80082	biotin-binding protein	1	1.5.0	Transport/binding proteins	Transporters	NE
pRL80098	pRL8	pRL80098	hypothetical protein	11	0.0.2	Conserved in other organism than E.coli	Hypothetical	ES
pRL90001	pRL9	repAp9	replication protein RepA	30	2.2.3	DNA - replication, repair, restriction/modification	Nucleic acid replication/repair/synthesis	ES
pRL90003	pRL9	repCp9	replication protein RepC	15	2.2.3	DNA - replication, repair, restriction/modification	Nucleic acid replication/repair/synthesis	ES
pRL90004	pRL9	pRL90004	hypothetical protein	35	0.0.1	Conserved in E. coli	Hypothetical	ES
pRL90066	pRL9	pRL90066	transmembrane protein	5	4.1.1	Inner membrane	Cell membrane/envelope	NE
pRL90079	pRL9	glpU	transmembrane protein	4	4.1.1	Inner membrane	Cell membrane/envelope	NE
pRL90093	pRL9	pRL90093	hypothetical protein	7	0.0.1	Conserved in E. coli	Hypothetical	ES
pRL90169	pRL9	adeC	bifunctional adenine deaminase / putative adenine deaminase	29	3.3.17	Salvage of nucleosides and nucleotides	Nucleic acid replication/repair/synthesis	ES
pRL90319	pRL9	pRL90319	hypothetical protein, possible fusion protein	35	0.0.2	Conserved in other organism than E.coli	Hypothetical	ES
RL0002	RLChr	RL0002	septum formation protein	8	1.7.1	Cell division	Cell division	NE
RL0004	RLChr	RL0004	dephospho-CoA kinase	7	3.2.10	Pantothenate, CoA?	Other biosynthesis	ES
RL0005	RLChr	RL0005	bifunctional DNA polymerase subunit / DNA polymerase III subunit epsilon	14	2.2.3	DNA - replication, repair, restriction/modification	Nucleic acid replication/repair/synthesis	ES
RL0012	RLChr	gyrB1	DNA gyrase subunit B	39	2.2.3	DNA - replication, repair, restriction/modification	Nucleic acid replication/repair/synthesis	ES
RL0023	RLChr	RL0023	bifunctional acetyl-CoA carboxylase carboxyl transferase subunit / acetyl-CoA carboxylase subunit beta	16	3.6.1	Fatty acid and phosphatidic acid biosynthesis	Other biosynthesis	ES
RL0024	RLChr	folC2	bifunctional FolC bifunctional protein [Includes: Folylpolyglutamate synthase (EC 6.3.2.17) (Folylpoly-gamma-glutamate synthetase) (FPGS); Dihydrofolate synthase]. / bifunctional folylpolyglutamate synthase/dihydrofolate synthase	17	3.2.5	Folic acid	Other biosynthesis	ES
RL0025	RLChr	RL0025	thioredoxin	5	3.3.15	Pool, multipurpose conversions of intermediate metabolism	Intermediary metabolism	NE
RL0028	RLChr	RL0028	nucleotidyltransferase protein	15	3.3.15	Pool, multipurpose conversions of intermediate metabolism	Intermediary metabolism	NE
RL0032	RLChr	RL0032	phosphocarrier protein HPr for mannose	2	1.5.4	Anions	Transporters	NE
RL0035	RLChr	chvG	two-component sensor/regulator; histidine kinase	22	6.1.1	Sensor kinase	Regulation	ES
RL0036	RLChr	RL0036	two-component sensor/regulator; transcriptional regulator	12	6.1.2	Response regulator	Regulation	ES
RL0040	RLChr	coaA	pantothenate kinase	17	3.2.10	Pantothenate, CoA?	Other biosynthesis	DE
RL0041	RLChr	RL0041	bifunctional histidine biosynthesis bifunctionalprotein / phosphoribosyl-ATP pyrophosphatase	5	3.1.10	Histidine	Amino acid biosynthesis	DE
RL0042	RLChr	hisF	bifunctional imadazole glycerol phosphate synthase sununit / imidazole glycerol phosphate synthase subunit HisF	8	3.1.10	Histidine	Amino acid biosynthesis	DE
RL0043	RLChr	hisA	bifunctional imidazole-4-carboxamide isomerase /1-(5-phosphoribosyl)-5-[(5-phosphoribosylamino)methylideneamino]imidazole-4-carboxamide isomerase	10	3.1.10	Histidine	Amino acid biosynthesis	DE
RL0046	RLChr	hisH	bifunctional imadazole glycerol phosphate synthase subunit / imidazole glycerol phosphate synthase subunit HisH	13	3.1.10	Histidine	Amino acid biosynthesis	ES
RL0047	RLChr	RL0047	transmembrane protein	6	4.1.1	Inner membrane	Cell membrane/envelope	ES
RL0048	RLChr	hisB	bifunctional histidine biosynthesis bifunctionalprotein hisB / imidazoleglycerol-phosphate dehydratase	7	3.1.10	Histidine	Amino acid biosynthesis	ES
RL0052	RLChr	RL0052	hypothetical protein	26	0.0.1	Conserved in E. coli	Hypothetical	NE
RL0100	RLChr	RL0100	SlyX protein	1	7.0.0	Not classified (included putative assignments)	Not classified	NE
RL0106	RLChr	rpsA	30S ribosomal protein S1	14	4.2.0	Ribosome constituents	Ribosomal protein	ES
RL0116	RLChr	fabA	bifunctional 3-hydroxydecanoyl-[acyl-carrier-protein] dehydratase (Beta-hydroxydecanoyl thioester dehydrase) / 3-hydroxydecanoyl-ACP dehydratase	10	3.6.1	Fatty acid and phosphatidic acid biosynthesis	Other biosynthesis	ES
RL0117	RLChr	fabB	bifunctional 3-oxoacyl-[acyl-carrier-protein] synthase I / 3-oxoacyl-ACP synthase	20	3.6.1	Fatty acid and phosphatidic acid biosynthesis	Other biosynthesis	ES
RL0118	RLChr	fabI1	bifunctional enoyl-[acyl-carrier-protein] reductase [NADH] (NADH-dependent enoyl-ACP reductase) / enoyl-(acyl carrier protein) reductase	12	3.6.1	Fatty acid and phosphatidic acid biosynthesis	Other biosynthesis	ES
RL0120	RLChr	pnp	bifunctional polynribonucleotide nucleotidyltransferase (polynucleotide phosphorylase) (PNPase) / polynucleotide phosphorylase/polyadenylase	28	2.1.2	Degradation of RNA	Nucleic acid replication/repair/synthesis	ES
RL0121	RLChr	rpsO	30S ribosomal protein S15	7	4.2.0	Ribosome constituents	Ribosomal protein	ES
RL0125	RLChr	infB	translation initiation factor IF-2	29	2.2.10	Proteins - translation and modification	Protein biosynthesis/modification	ES
RL0126	RLChr	RL0126	hypothetical protein	8	0.0.2	Conserved in other organism than E.coli	Hypothetical	ES
RL0127	RLChr	nusA	transcription elongation protein (N utilization substance protein A) (L factor)	12	2.2.11	RNA synthesis, modification, DNA transcription	Nucleic acid replication/repair/synthesis	ES
RL0128	RLChr	RL0128	hypothetical protein	8	0.0.1	Conserved in E. coli	Hypothetical	ES
RL0131A	RLChr	recR	recombination protein	9	2.2.3	DNA - replication, repair, restriction/modification	Nucleic acid replication/repair/synthesis	NE
RL0134	RLChr	dnaX	bifunctional DNA polymerase III / DNA polymeraseIII subunits gamma and tau	22	2.2.3	DNA - replication, repair, restriction/modification	Nucleic acid replication/repair/synthesis	ES
RL0140	RLChr	kdsB	bifunctional 3-deoxy-manno-octulosonate cytidylyltransferase (CMP-KDO synthetase) (CMP-2-keto-3-deoxyoctulosonic acid synthetase) / 3-deoxy-manno-octulosonate cytidylyltransferase	11	3.6.0	Fatty acid biosynthesis	Other biosynthesis	ES
RL0144	RLChr	RL0144	hypothetical protein	6	0.0.2	Conserved in other organism than E.coli	Hypothetical	ES
RL0148	RLChr	recF	DNA replication and repair protein	8	2.2.3	DNA - replication, repair, restriction/modification	Nucleic acid replication/repair/synthesis	NE
RL0151	RLChr	dnaJ	chaperone protein DnaJ	17	1.3.1	Chaperones	Cell processes	ES
RL0169	RLChr	RL0169	transposase for insertion sequence element IS1111a family	17	5.1.4	Transposon-related functions	Nucleic acid replication/repair/synthesis	ES
RL0181	RLChr	RL0181	ATP-binding:permease (ABC:IMP) component of ABC transporter Export, MsbA-like	29	1.5.5	Other	Transporters	ES
RL0186	RLChr	RL0186	permease component of ABC transporter PepT (S. mel SBP homologue SMc02832 induced by taurine, valine, isoleucine)	19	1.5.0	Transport/binding proteins	Transporters	NE
RL0187	RLChr	RL0187	permease component of ABC transporter PepT (S. mel SBP homologue SMc02832 induced by taurine, valine, isoleucine)	16	1.5.0	Transport/binding proteins	Transporters	NE
RL0266	RLChr	infC	translation initiation factor IF-3	8	2.2.10	Proteins - translation and modification	Protein biosynthesis/modification	ES
RL0267	RLChr	rpmI	50S ribosomal protein L35	2	4.2.0	Ribosome constituents	Ribosomal protein	ES
RL0269	RLChr	pheS	bifunctional phenylalanyl-tRNA synthetase alpha chain / phenylalanyl-tRNA synthetase subunit alpha	12	2.2.1	Amino acyl tRNA synthesis; tRNA modification	Nucleic acid replication/repair/synthesis	DE
RL0270	RLChr	pheT	bifunctional phenylalanyl-tRNA synthetase beta chain / phenylalanyl-tRNA synthetase subunit beta	25	2.2.1	Amino acyl tRNA synthesis; tRNA modification	Nucleic acid replication/repair/synthesis	DE
RL0327	RLChr	RL0327	glutathione S-transferase	14	1.6.1	Adaptations, atypical conditions	Adaptation	NE
RL0328	RLChr	RL0328	bifunctional undecaprenyl-diphosphatase (undecaprenyl pyrophosphate phosphatase) (bacitracin resistance protein) / UDP pyrophosphate phosphatase	18	4.1.2	Murein sacculus, petidoglycan	Cell membrane/envelope	DE
RL0334	RLChr	dnaN	bifunctional DNA polymerase III, beta chain / DNA polymerase III subunit beta	14	2.2.3	DNA - replication, repair, restriction/modification	Nucleic acid replication/repair/synthesis	ES
RL0357	RLChr	coaBC	bifunctional CoA biosynthesis bifunctional protein / bifunctional phosphopantothenoylcysteine decarboxylase/phosphopantothenate synthase	12	3.2.1	Acyl carrier protein (ACP)	Other biosynthesis	ES
RL0365	RLChr	RL0365	hypothetical protein	3	0.0.1	Conserved in E. coli	Hypothetical	NE
RL0370	RLChr	ubiB	ubiquinone biosynthesis protein	20	3.5.3	Electron transport, cytochromes + redox	Electron transfer	ES
RL0371	RLChr	ubiE	ubiquinone/menaquinone biosynthesis methyltransferase	14	3.5.3	Electron transport, cytochromes + redox	Electron transfer	ES
RL0374	RLChr	rpsT	30S ribosomal protein S20	5	4.2.0	Ribosome constituents	Ribosomal protein	ES
RL0375	RLChr	dnaA	chromosomal replication initiator protein	14	1.2.1	Chromosome replication	Nucleic acid replication/repair/synthesis	ES
RL0382	RLChr	RL0382	heat shock protein GrpE	6	1.6.1	Adaptations, atypical conditions	Adaptation	ES
RL0389	RLChr	metK	S-adenosylmethionine synthetase	21	3.4.2	Amino acids	Intermediary metabolism	ES
RL0393	RLChr	RL0393	hypothetical protein	8	0.0.1	Conserved in E. coli	Hypothetical	DE
RL0399	RLChr	RL0399	endopeptidase	11	2.1.4	Degradation of proteins, peptides, glycoproteins	Degradation protein/amino acids	DE
RL0400	RLChr	fssA	nifU iron-sulphur cluster scaffold protein	10	3.3.22	Nitrogen metabolism (urease)	Nitrogen metabolism	DE
RL0402	RLChr	trpS	tryptophanyl-tRNA synthetase	16	2.2.1	Amino acyl tRNA synthesis; tRNA modification	Nucleic acid replication/repair/synthesis	ES
RL0410	RLChr	lspA	bifunctional transmembrane lipoprotein signal peptidase / lipoprotein signal peptidase	10	2.1.4	Degradation of proteins, peptides, glycoproteins	Degradation protein/amino acids	ES
RL0411	RLChr	RL0411	rRNA methyltransferase	10	2.2.11	RNA synthesis, modification, DNA transcription	Nucleic acid replication/repair/synthesis	ES
RL0412	RLChr	RL0412	hypothetical protein	10	0.0.1	Conserved in E. coli	Hypothetical	ES
RL0416	RLChr	RL0416	transmembrane protein	0	4.1.1	Inner membrane	Cell membrane/envelope	N/A
RL0419	RLChr	RL0419	transmembrane protein	15	4.1.1	Inner membrane	Cell membrane/envelope	ES
RL0420	RLChr	RL0420	outer membrane OstA family protein	7	4.1.3	Outer membrane	Cell membrane/envelope	N/A
RL0421	RLChr	RL0421	ATP-binding component of ABC transporter Unclass	13	1.5.0	Transport/binding proteins	Transporters	ES
RL0424	RLChr	RL0424	sigma-54 modulation protein (has ribosome-associated inhibitory protein (raiA) domain)	12	6.2.0	RNA polymerase core enzyme binding	Regulation	NE
RL0430	RLChr	def1	bifunctional peptide deformylase (polypeptide deformylase) / peptide deformylase	8	2.2.10	Proteins - translation and modification	Protein biosynthesis/modification	DE
RL0431	RLChr	RL0431	plasmid stability protein	1	2.2.3	DNA - replication, repair, restriction/modification	Nucleic acid replication/repair/synthesis	NE
RL0433	RLChr	fmt	methionyl-tRNA formyltransferase	7	2.2.10	Proteins - translation and modification	Protein biosynthesis/modification	NE
RL0436	RLChr	dapE	succinyl-diaminopimelate desuccinylase	13	3.1.13	Lysine	Amino acid biosynthesis	DE
RL0437	RLChr	dapD	bifunctional 2,3,4,5-tetrahydropyridine-2,6-dicarboxylate N-succinyltransferase / 2,3,4,5-tetrahydropyridine-2,6-carboxylate N-succinyltransferase	9	3.1.13	Lysine	Amino acid biosynthesis	DE
RL0445	RLChr	argB	acetylglutamate kinase	5	3.1.2	Arginine	Amino acid biosynthesis	NE
RL0451	RLChr	cspA2	cold shock protein	2	1.6.1	Adaptations, atypical conditions	Adaptation	NE
RL0452	RLChr	engB	GTP-binding protein (ribosome biogenesis) YsxC	11	1.5.5	Other	Transporters	ES
RL0453	RLChr	oxaA	inner membrane protein translocase component YidC	34	4.1.1	Inner membrane	Cell membrane/envelope	ES
RL0454	RLChr	RL0454	bifunctional ribonuclease protein component / ribonuclease P	4	2.1.2	Degradation of RNA	Nucleic acid replication/repair/synthesis	DE
RL0456A	RLChr	RL0456A	hypothetical protein	4	0.0.2	Conserved in other organism than E.coli	Hypothetical	NE
RL0456B	RLChr	RL0456B	bifunctional transposase-related protein / transposase related protein	6	5.1.4	Transposon-related functions	Nucleic acid replication/repair/synthesis	ES
RL0457	RLChr	RL0457	transposase	6	5.1.4	Transposon-related functions	Nucleic acid replication/repair/synthesis	ES
RL0460	RLChr	RL0460	hypothetical protein	4	0.0.1	Conserved in E. coli	Hypothetical	NE
RL0530	RLChr	RL0530	hypothetical exported protein	4	0.0.0	Unknown function, no known homologues	Hypothetical	NE
RL0545	RLChr	pstB	putative ATP-binding component of ABC transporter Pst	11	1.5.4	Anions	Transporters	DE
RL0548	RLChr	gcrA	cell cycle regulatory protein	7	0.0.1	Conserved in E. coli	Hypothetical	ES
RL0549	RLChr	gabT2	bifunctional acetylornithine aminotransferase/succinylornithine transaminase / acetylornithine transaminase	13	3.1.2	Arginine	Amino acid biosynthesis	DE
RL0550	RLChr	argF	ornithine carbamoyltransferase	9	3.1.2	Arginine	Amino acid biosynthesis	DE
RL0565	RLChr	RL0565	SBP of ABC transporter PAAT (S. mel SBP homologue SMc02219 induced by valine, homoserine, isoleucine)	8	1.5.0	Transport/binding proteins	Transporters	NE
RL0611	RLChr	murA	bifunctional UDP-N-acetylglucosamine 1-carboxyvinyltransferase (enoylpyruvate transferase) (udp-n-acetylglucosamine enolpyruvyl transferase) (ept) / UDP-N-acetylglucosamine 1-carboxyvinyltransferase	17	4.1.2	Murein sacculus, petidoglycan	Cell membrane/envelope	ES
RL0612	RLChr	RL0612	hypothetical protein	2	0.0.1	Conserved in E. coli	Hypothetical	DE
RL0613	RLChr	hisD1	histidinol dehydrogenase	13	3.1.10	Histidine	Amino acid biosynthesis	DE
RL0616	RLChr	infA	translation initiation factor IF-1	4	2.2.10	Proteins - translation and modification	Protein biosynthesis/modification	ES
RL0617	RLChr	RL0617	Maf septum inhibitor protein	13	7.0.0	Not classified (included putative assignments)	Not classified	NE
RL0619	RLChr	RL0619	hypothetical protein	4	0.0.2	Conserved in other organism than E.coli	Hypothetical	ES
RL0620	RLChr	RL0620	hypothetical protein	7	0.0.1	Conserved in E. coli	Hypothetical	ES
RL0665	RLChr	RL0665	transmembrane exopolysaccharide production protein	41	4.1.4	Surface polysaccharide & antigens, EPS	Cell membrane/envelope	DE
RL0680	RLChr	secDF2	transmembrane export SecD/F family protein SecDF2	26	1.5.0	Transport/binding proteins	Transporters	ES
RL0681	RLChr	RL0681	transmembrane protein	4	4.1.1	Inner membrane	Cell membrane/envelope	ES
RL0694	RLChr	RL0694	hypothetical protein	3	0.0.2	Conserved in other organism than E.coli	Hypothetical	NE
RL0709	RLChr	fliE	flagellar hook-basal body complex protein FliE	2	1.1.1	Chemotaxis and mobility	Motility/chemotaxis	NE
RL0734	RLChr	fliQ	flagellar biosynthetic protein FliQ	1	1.1.1	Chemotaxis and mobility	Motility/chemotaxis	NE
RL0752	RLChr	pgl	6-phosphogluconolactonase	5	3.5.6	Oxidative branch, pentose pathway	Aerobic respiration/TCA cycle	DE
RL0753	RLChr	zwf1	glucose-6-phosphate 1-dehydrogenase	22	3.5.6	Oxidative branch, pentose pathway	Aerobic respiration/TCA cycle	DE
RL0760	RLChr	RL0760	hypothetical protein	0	0.0.1	Conserved in E. coli	Hypothetical	N/A
RL0835	RLChr	RL0835	hypothetical protein	7	0.0.1	Conserved in E. coli	Hypothetical	ES
RL0836	RLChr	RL0836	insertion sequence ATP-binding protein	53	5.1.4	Transposon-related functions	Nucleic acid replication/repair/synthesis	ES
RL0843	RLChr	RL0843	ribosomal RNA methyltransferase/cell division FtsJ protein	5	1.7.1	Cell division	Cell division	DE
RL0877	RLChr	RL0877	histidyl-tRNA synthetase	24	2.2.1	Amino acyl tRNA synthesis; tRNA modification	Nucleic acid replication/repair/synthesis	ES
RL0878	RLChr	hisZ	ATP phosphoribosyltransferase regulatory subunit	13	3.1.10	Histidine	Amino acid biosynthesis	ES
RL0879	RLChr	hisG	bifunctional ATP phosphoribosyltransferase / ATPphosphoribosyltransferase catalytic subunit	5	3.1.10	Histidine	Amino acid biosynthesis	ES
RL0883	RLChr	groLch1	60 kda chaperonin (protein cpn60)	14	1.3.1	Chaperones	Cell processes	ES
RL0884	RLChr	groSch1	10 kda chaperonin (protein cpn10)	1	1.3.1	Chaperones	Cell processes	ES
RL0886	RLChr	ribF	bifunctional riboflavin biosynthesis protein / bifunctional riboflavin kinase/FMN adenylyltransferase	16	3.2.13	Riboflavin	Electron transfer	ES
RL0889	RLChr	ileS	isoleucyl-tRNA synthetase	44	2.2.1	Amino acyl tRNA synthesis; tRNA modification	Nucleic acid replication/repair/synthesis	ES
RL0891	RLChr	RL0891	nitrogen fixation symbiosis related protein	8	3.3.22	Nitrogen metabolism (urease)	Nitrogen metabolism	NE
RL0902	RLChr	kdtA	3-deoxy-D-manno-octulosonic-acid transferase	18	2.2.5	Lipopolysaccharide	Cell membrane/envelope	DE
RL0904	RLChr	lpxK	tetraacyldisaccharide 4'-kinase	10	4.1.5	Surface structures	Cell membrane/envelope	ES
RL0920	RLChr	RL0920	ATP-binding mrp family protein	14	3.3.15	Pool, multipurpose conversions of intermediate metabolism	Intermediary metabolism	NE
RL0924	RLChr	atpI	bifunctional ATP synthase protein I / ATP synthase I	4	3.5.9	ATP-proton motive force	Transporters	ES
RL0925	RLChr	atpB	bifunctional ATP synthase A chain / F0F1 ATP synthase subunit A	12	3.5.9	ATP-proton motive force	Transporters	ES
RL0926	RLChr	atpE	bifunctional ATP synthase subunit C / F0F1 ATP synthase subunit C	7	3.5.9	ATP-proton motive force	Transporters	ES
RL0927	RLChr	atpG2	bifunctional ATP synthase B' chain (subunit II) / F0F1 ATP synthase subunit B'	7	3.5.9	ATP-proton motive force	Transporters	ES
RL0928	RLChr	atpF	bifunctional ATP synthase B chain precursor / F0F1 ATP synthase subunit B	4	3.5.9	ATP-proton motive force	Transporters	ES
RL0935	RLChr	RL0935	4-diphosphocytidyl-2-C-methyl-D-erythritol kinase	6	3.3.15	Pool, multipurpose conversions of intermediate metabolism	Intermediary metabolism	DE
RL0936	RLChr	RL0936	hypothetical protein (TPR repeat family)	30	0.0.2	Conserved in other organism than E.coli	Hypothetical	DE
RL0937	RLChr	ispB	octaprenyl-diphosphate synthase	17	3.2.8	Menaquinone, ubiquinone	Electron transfer	ES
RL0943	RLChr	glyQ	bifunctional glycyl-tRNA synthetase alpha chain / glycyl-tRNA synthetase subunit alpha	24	2.2.1	Amino acyl tRNA synthesis; tRNA modification	Nucleic acid replication/repair/synthesis	ES
RL0951	RLChr	glyS	bifunctional glycyl-tRNA synthetase beta chain /glycyl-tRNA synthetase subunit beta	15	2.2.1	Amino acyl tRNA synthesis; tRNA modification	Nucleic acid replication/repair/synthesis	ES
RL0960	RLChr	RL0960	bifunctional hypothetical protein (Sua5 family) / Sua5 family protein	10	0.0.2	Conserved in other organism than E.coli	Hypothetical	DE
RL0973	RLChr	dxs	1-deoxy-D-xylulose-5-phosphate synthase	28	3.2.14	Thiamin	Nucleic acid replication/repair/synthesis	ES
RL1007	RLChr	aroC	chorismate synthase	20	3.1.19	Tryptophan	Amino acid biosynthesis	DE
RL1011	RLChr	fabI2	bifunctional enoyl-[acyl-carrier-protein] reductase [NADH] (NADH-dependent enoyl-ACP reductase) / enoyl-(acyl carrier protein) reductase	17	3.6.1	Fatty acid and phosphatidic acid biosynthesis	Other biosynthesis	ES
RL1014	RLChr	pdxH	pyridoxamine 5'-phosphate oxidase	10	3.2.12	Pyridoxine	Nucleic acid replication/repair/synthesis	DE
RL1020	RLChr	RL1020	invasion associated protein	5	1.4.1	Cell killing	Adaptation	ES
RL1030	RLChr	ispH	4-hydroxy-3-methylbut-2-enyl diphosphate reductase	13	1.6.1	Adaptations, atypical conditions	Adaptation	ES
RL1031	RLChr	thrB	homoserine kinase	15	3.1.18	Threonine	Amino acid biosynthesis	ES
RL1032	RLChr	rnhA1	bifunctional ribonuclease HI / ribonuclease H	8	2.1.2	Degradation of RNA	Nucleic acid replication/repair/synthesis	NE
RL1034	RLChr	RL1034	hypothetical protein	2	0.0.2	Conserved in other organism than E.coli	Hypothetical	NE
RL1062	RLChr	thrC	threonine synthase	21	3.1.18	Threonine	Amino acid biosynthesis	ES
RL1075	RLChr	ccrM	bifunctional Adenine-specific methyltransferase / modification methylase	17	2.2.3	DNA - replication, repair, restriction/modification	Nucleic acid replication/repair/synthesis	ES
RL1079	RLChr	RL1079	hypothetical protein	4	0.0.2	Conserved in other organism than E.coli	Hypothetical	NE
RL1083	RLChr	RL1083	disulfide bond formation protein D	7	2.2.10	Proteins - translation and modification	Protein biosynthesis/modification	DE
RL1089	RLChr	RL1089	hypothetical protein	3	0.0.1	Conserved in E. coli	Hypothetical	NE
RL1094	RLChr	RL1094	hypothetical protein	17	0.0.2	Conserved in other organism than E.coli	Hypothetical	ES
RL1105	RLChr	RL1105	TetR family transcriptional regulator	4	6.3.8	TetR?	Regulation	NE
RL1113	RLChr	RL1113	LuxR/GerE family transcriptional regulator	2	6.3.11	LuxR? (GerR)	Regulation	NE
RL1114	RLChr	RL1114	hypothetical protein	0	0.0.0	Unknown function, no known homologues	Hypothetical	N/A
RL1116	RLChr	RL1116	hypothetical protein	9	0.0.2	Conserved in other organism than E.coli	Hypothetical	ES
RL1117	RLChr	RL1117	hypothetical protein	6	0.0.0	Unknown function, no known homologues	Hypothetical	ES
RL1176	RLChr	RL1176	hypothetical protein	1	0.0.2	Conserved in other organism than E.coli	Hypothetical	NE
RL1192	RLChr	RL1192	ArsR family transcriptional regulator	2	6.3.13	ArsR?	Regulation	NE
RL1221	RLChr	RL1221	ArsR family transcriptional regulator	1	6.3.13	ArsR?	Regulation	NE
RL1241	RLChr	RL1241	transmembrane protein	3	4.1.1	Inner membrane	Cell membrane/envelope	NE
RL1286	RLChr	RL1286	hypothetical protein	0	0.0.0	Unknown function, no known homologues	Hypothetical	N/A
RL1303	RLChr	RL1303	MarR family transcriptional regulator	2	6.3.7	MarR?	Regulation	NE
RL1340	RLChr	sodB	superoxide dismutase	13	1.4.2	Detoxification	Adaptation	NE
RL1372	RLChr	RL1372	efflux/antiport transport protein	23	1.5.5	Other	Transporters	DE
RL1373	RLChr	mrpB	Na(+)/H(+) antiporter subunit B	4	1.5.2	Cations	Transporters	DE
RL1374	RLChr	mrpC	Na(+)/H(+) antiporter subunit C	5	1.5.2	Cations	Transporters	DE
RL1375	RLChr	mrpD	Na(+)/H(+) antiporter subunit D	26	1.5.2	Cations	Transporters	DE
RL1376	RLChr	mrpE	Na(+)/H(+) antiporter subunit E	5	1.5.2	Cations	Transporters	DE
RL1377	RLChr	mrpF	Na(+)/H(+) antiporter subunit F	3	1.5.2	Cations	Transporters	DE
RL1380	RLChr	RL1380	Fe-S metabolism associated cysteine desulfurase (SufE) subunit	7	3.3.22	Nitrogen metabolism (urease)	Nitrogen metabolism	ES
RL1391	RLChr	RL1391	transmembrane protein	9	4.1.1	Inner membrane	Cell membrane/envelope	NE
RL1392	RLChr	RL1392	transmembrane protein	8	4.1.1	Inner membrane	Cell membrane/envelope	NE
RL1393	RLChr	pbpF	peptidoglycan biosynthesis/penicillin binding protein	30	4.1.2	Murein sacculus, petidoglycan	Cell membrane/envelope	NE
RL1410	RLChr	groSch2	10 kda chaperonin 5 (GroES protein 5)	0	1.3.1	Chaperones	Cell processes	N/A
RL1432	RLChr	RL1432	hypothetical protein	5	0.0.1	Conserved in E. coli	Hypothetical	DE
RL1445	RLChr	pleC	two-component sensor/regulator; histidine kinase	26	6.1.1	Sensor kinase	Regulation	ES
RL1451	RLChr	RL1451	uracil-DNA glycosylase	6	2.2.3	DNA - replication, repair, restriction/modification	Nucleic acid replication/repair/synthesis	ES
RL1457	RLChr	RL1457	electron transfer flavoprotein-ubiquinone oxidoreductase	23	3.5.3	Electron transport, cytochromes + redox	Electron transfer	DE
RL1481	RLChr	RL1481	hypothetical protein	6	0.0.0	Unknown function, no known homologues	Hypothetical	ES
RL1488	RLChr	RL1488	hypothetical protein	5	0.0.2	Conserved in other organism than E.coli	Hypothetical	NE
RL1498	RLChr	RL1498	flavoprotein	15	3.5.3	Electron transport, cytochromes + redox	Electron transfer	DE
RL1502	RLChr	mosA	bifunctional rhizopine biosynthesis/dihydropicolinate synthase / dihydrodipicolinate synthase	14	3.3.22	Nitrogen metabolism (urease)	Nitrogen metabolism	DE
RL1505	RLChr	RL1505	DNA-directed RNA polymerase subunit omega	2	2.2.3	DNA - replication, repair, restriction/modification	Nucleic acid replication/repair/synthesis	NE
RL1509	RLChr	acpS	bifunctional holo-[acyl-carrier-protein] synthase / 4'-phosphopantetheinyl transferase	10	3.2.1	Acyl carrier protein (ACP)	Other biosynthesis	DE
RL1510	RLChr	sipS	signal peptidase	16	2.2.10	Proteins - translation and modification	Protein biosynthesis/modification	DE
RL1511	RLChr	rnc	ribonuclease III	9	2.1.2	Degradation of RNA	Nucleic acid replication/repair/synthesis	DE
RL1512	RLChr	RL1512	GTP and RNA-binding cell cycle regulator	10	6.0.0	Regulation	Regulation	DE
RL1515	RLChr	recO	bifunctional DNA repair protein (recombination protein O) / DNA repair protein RecO	6	2.2.3	DNA - replication, repair, restriction/modification	Nucleic acid replication/repair/synthesis	NE
RL1523	RLChr	RL1523	hypothetical protein	4	0.0.2	Conserved in other organism than E.coli	Hypothetical	NE
RL1524	RLChr	RL1524	hypothetical protein	5	0.0.1	Conserved in E. coli	Hypothetical	NE
RL1525	RLChr	RL1525	aminomethyltransferase	7	3.3.15	Pool, multipurpose conversions of intermediate metabolism	Intermediary metabolism	NE
RL1526	RLChr	RL1526	hypothetical protein	11	0.0.2	Conserved in other organism than E.coli	Hypothetical	NE
RL1527	RLChr	RL1527	hypothetical protein	2	0.0.1	Conserved in E. coli	Hypothetical	NE
RL1528	RLChr	RL1528	hypothetical protein	11	0.0.2	Conserved in other organism than E.coli	Hypothetical	NE
RL1532	RLChr	RL1532	phosphatidylserine synthase	19	3.6.1	Fatty acid and phosphatidic acid biosynthesis	Other biosynthesis	NE
RL1533	RLChr	psd	phosphatidylserine decarboxylase	4	3.6.1	Fatty acid and phosphatidic acid biosynthesis	Other biosynthesis	NE
RL1543	RLChr	cysS	cysteinyl-tRNA synthetase	17	2.2.1	Amino acyl tRNA synthesis; tRNA modification	Nucleic acid replication/repair/synthesis	ES
RL1551	RLChr	dnaC	bifunctional DNA helicase / replicative DNA helicase	24	2.2.3	DNA - replication, repair, restriction/modification	Nucleic acid replication/repair/synthesis	ES
RL1554	RLChr	rpsR	30S ribosomal protein S18	5	4.2.0	Ribosome constituents	Ribosomal protein	ES
RL1555	RLChr	rpsF	30S ribosomal protein S6	12	4.2.0	Ribosome constituents	Ribosomal protein	ES
RL1557	RLChr	fabD	malonyl CoA-acyl carrier protein transacylase	5	3.6.0	Fatty acid biosynthesis	Other biosynthesis	ES
RL1558	RLChr	fabG1	bifunctional 3-oxoacyl-[acyl-carrier-protein] reductase / 3-ketoacyl-ACP reductase	9	3.2.1	Acyl carrier protein (ACP)	Other biosynthesis	ES
RL1559	RLChr	acpP	acyl carrier protein (fatty acid synthase acyl carrier protein)	5	3.2.1	Acyl carrier protein (ACP)	Other biosynthesis	DE
RL1560	RLChr	fabF3	bifunctional 3-oxoacyl-[acyl-carrier-protein] synthase II / 3-oxoacyl-(acyl carrier protein) synthase II	17	3.2.1	Acyl carrier protein (ACP)	Other biosynthesis	DE
RL1563	RLChr	gmk	guanylate kinase	7	3.3.15	Pool, multipurpose conversions of intermediate metabolism	Intermediary metabolism	ES
RL1566	RLChr	RL1566	hypothetical protein	11	0.0.1	Conserved in E. coli	Hypothetical	ES
RL1568	RLChr	RL1568	transmembrane protein	15	4.1.1	Inner membrane	Cell membrane/envelope	ES
RL1569	RLChr	RL1569	hypothetical protein	21	0.0.2	Conserved in other organism than E.coli	Hypothetical	ES
RL1571	RLChr	pepA	leucyl aminopeptidase	23	2.1.4	Degradation of proteins, peptides, glycoproteins	Degradation protein/amino acids	NE
RL1572	RLChr	RL1572	DNA polymerase III subunit chi	4	2.2.3	DNA - replication, repair, restriction/modification	Nucleic acid replication/repair/synthesis	NE
RL1580	RLChr	ndk	nucleoside diphosphate kinase	3	3.3.17	Salvage of nucleosides and nucleotides	Nucleic acid replication/repair/synthesis	NE
RL1586	RLChr	pgsA	CDP-diacylglycerol--glycerol-3-phosphate 3-phosphatidyltransferase	15	3.6.1	Fatty acid and phosphatidic acid biosynthesis	Other biosynthesis	ES
RL1587	RLChr	uvrC	bifunctional UvrABC system protein C UvrC / excinuclease ABC subunit C	28	2.2.3	DNA - replication, repair, restriction/modification	Nucleic acid replication/repair/synthesis	NE
RL1598	RLChr	RL1598	hypothetical protein	6	0.0.2	Conserved in other organism than E.coli	Hypothetical	ES
RL1605	RLChr	aspS	aspartyl-tRNA synthetase	26	2.2.1	Amino acyl tRNA synthesis; tRNA modification	Nucleic acid replication/repair/synthesis	ES
RL1609	RLChr	parC	DNA topoisomerase IV subunit A	24	2.2.3	DNA - replication, repair, restriction/modification	Nucleic acid replication/repair/synthesis	ES
RL1616	RLChr	hemB	delta-aminolevulinic acid dehydratase	16	3.2.6	Heme, porphyrin, cytochrome biogenesis	Electron transfer	DE
RL1632	RLChr	ribH1	6,7-dimethyl-8-ribityllumazine synthase	7	3.2.13	Riboflavin	Electron transfer	ES
RL1633	RLChr	nusB	N utilization substance protein B NusB	6	2.2.11	RNA synthesis, modification, DNA transcription	Nucleic acid replication/repair/synthesis	ES
RL1635	RLChr	RL1635	outer membrane protein	9	4.1.3	Outer membrane	Cell membrane/envelope	ES
RL1637	RLChr	RL1637	hypothetical protein	6	0.0.2	Conserved in other organism than E.coli	Hypothetical	NE
RL1638	RLChr	plsX	bifunctional fatty acid/phospholipid synthesis cluster protein PlsX / glycerol-3-phosphate acyltransferase PlsX	13	3.6.0	Fatty acid biosynthesis	Other biosynthesis	ES
RL1639	RLChr	fabH	bifunctional 3-oxoacyl-[acyl-carrier-protein] synthase III / 3-oxoacyl-ACP synthase	15	3.6.0	Fatty acid biosynthesis	Other biosynthesis	ES
RL1640	RLChr	ihfA	integration host factor alpha-subunit	1	2.2.2	Basic proteins - synthesis, modification	Protein biosynthesis/modification	NE
RL1668	RLChr	argC	bifunctional arginine biosynthesis protein (N-acetyl-gamma-glutamyl-phosphate reductase) / N-acetyl-gamma-glutamyl-phosphate reductase	11	3.1.2	Arginine	Amino acid biosynthesis	DE
RL1672	RLChr	rpsI	30S ribosomal protein S9	6	4.2.0	Ribosome constituents	Ribosomal protein	DE
RL1673	RLChr	rplM	50S ribosomal protein L13	7	4.2.0	Ribosome constituents	Ribosomal protein	DE
RL1688	RLChr	clpP1	ATP-dependent Clp protease proteolytic subunit	10	2.1.4	Degradation of proteins, peptides, glycoproteins	Degradation protein/amino acids	ES
RL1689	RLChr	clpX	ATP-dependent Clp protease ATP-binding subunit ClpX	12	2.1.4	Degradation of proteins, peptides, glycoproteins	Degradation protein/amino acids	ES
RL1690	RLChr	lon	ATP-dependent protease	31	2.1.4	Degradation of proteins, peptides, glycoproteins	Degradation protein/amino acids	ES
RL1691	RLChr	hupA1	DNA-binding protein HU	2	2.2.2	Basic proteins - synthesis, modification	Protein biosynthesis/modification	NE
RL1700	RLChr	nuoA	bifunctional transmembrane NADH-quinone oxidoreductase subunit A / NADH dehydrogenase subunit A	9	3.5.1	Aerobic respiration	Aerobic respiration/TCA cycle	DE
RL1701	RLChr	nuoB	bifunctional NADH-quinone oxidoreductase subunitB / NADH dehydrogenase subunit B	13	3.5.1	Aerobic respiration	Aerobic respiration/TCA cycle	DE
RL1702	RLChr	nuoC	bifunctional NADH-quinone oxidoreductase subunitC / NADH dehydrogenase subunit C	12	3.5.1	Aerobic respiration	Aerobic respiration/TCA cycle	DE
RL1703	RLChr	nuoD	bifunctional NADH-quinone oxidoreductase subunitD / NADH dehydrogenase subunit D	23	3.5.1	Aerobic respiration	Aerobic respiration/TCA cycle	DE
RL1704	RLChr	nuoE	bifunctional NADH-quinone oxidoreductase subunitE / NADH dehydrogenase subunit E	14	3.5.1	Aerobic respiration	Aerobic respiration/TCA cycle	DE
RL1705	RLChr	nuoF	bifunctional NADH-quinone oxidoreductase subunitF / NADH dehydrogenase I subunit F	24	3.5.1	Aerobic respiration	Aerobic respiration/TCA cycle	ES
RL1706	RLChr	RL1706	hypothetical protein in NADH-ubiquinone oxidoreductase region	3	0.0.2	Conserved in other organism than E.coli	Hypothetical	ES
RL1708	RLChr	nuoH	bifunctional NADH-quinone oxidoreductase subunitH / NADH dehydrogenase subunit H	16	3.5.1	Aerobic respiration	Aerobic respiration/TCA cycle	ES
RL1709	RLChr	nuoI	bifunctional NADH-quinone oxidoreductase subunitI / NADH dehydrogenase subunit I	9	3.5.1	Aerobic respiration	Aerobic respiration/TCA cycle	ES
RL1710	RLChr	nuoJ	bifunctional NADH-quinone oxidoreductase subunitJ / NADH dehydrogenase subunit J	11	3.5.1	Aerobic respiration	Aerobic respiration/TCA cycle	ES
RL1711	RLChr	nuoK	bifunctional transmembrane NADH-ubiquinone oxidoreductase subunit K / NADH dehydrogenase subunit K	3	3.5.1	Aerobic respiration	Aerobic respiration/TCA cycle	ES
RL1712	RLChr	nuoL	bifunctional NADH-quinone oxidoreductase chain L/ NADH dehydrogenase subunit L	36	3.5.1	Aerobic respiration	Aerobic respiration/TCA cycle	ES
RL1713	RLChr	nuoM	bifunctional NADH-quinone oxidoreductase subunitM / NADH dehydrogenase subunit M	33	3.5.1	Aerobic respiration	Aerobic respiration/TCA cycle	DE
RL1719	RLChr	proS	prolyl-tRNA synthetase	32	2.2.1	Amino acyl tRNA synthesis; tRNA modification	Nucleic acid replication/repair/synthesis	ES
RL1720	RLChr	RL1720	permease component of ABC transporter Unclass	21	1.5.0	Transport/binding proteins	Transporters	ES
RL1721	RLChr	RL1721	ATP-binding component of ABC transporter Unclass	10	1.5.0	Transport/binding proteins	Transporters	ES
RL1723	RLChr	dnaE3	bifunctional DNA polymerase III alpha subunit / DNA polymerase III subunit alpha	51	2.2.3	DNA - replication, repair, restriction/modification	Nucleic acid replication/repair/synthesis	ES
RL1735	RLChr	topA	DNA topoisomerase I	35	2.2.3	DNA - replication, repair, restriction/modification	Nucleic acid replication/repair/synthesis	ES
RL1740	RLChr	RL1740	acyl-CoA-like DNA repair protein	19	2.2.3	DNA - replication, repair, restriction/modification	Nucleic acid replication/repair/synthesis	DE
RL1742	RLChr	RL1742	N-acetylmuramoyl-L-alanine amidase	11	4.1.2	Murein sacculus, petidoglycan	Cell membrane/envelope	NE
RL1743	RLChr	RL1743	peptidoglycan transglycosylase penicillin-binding protein 1A	39	4.1.2	Murein sacculus, petidoglycan	Cell membrane/envelope	ES
RL1744	RLChr	prfB	peptide chain release factor 2 (rf-2)	16	2.2.10	Proteins - translation and modification	Protein biosynthesis/modification	DE
RL1755	RLChr	ppnK	inorganic polyphosphate/ATP-NAD kinase	14	3.3.15	Pool, multipurpose conversions of intermediate metabolism	Intermediary metabolism	DE
RL1759	RLChr	secE	transmembrane translocase SecE	2	1.5.5	Other	Transporters	ES
RL1760	RLChr	nusG	transcription antitermination protein NusG	10	2.2.11	RNA synthesis, modification, DNA transcription	Nucleic acid replication/repair/synthesis	ES
RL1761	RLChr	rplK	50S ribosomal protein L11	7	4.2.0	Ribosome constituents	Ribosomal protein	ES
RL1762	RLChr	rplA	50S ribosomal protein L1	7	4.2.0	Ribosome constituents	Ribosomal protein	ES
RL1763	RLChr	RL1763	hypothetical protein	2	0.0.0	Unknown function, no known homologues	Hypothetical	ES
RL1764	RLChr	rplJ	50S ribosomal protein L10	7	4.2.0	Ribosome constituents	Ribosomal protein	ES
RL1765	RLChr	rplL	50S ribosomal protein L7/L12 (L8)	2	4.2.0	Ribosome constituents	Ribosomal protein	ES
RL1766	RLChr	rpoB	bifunctional DNA-directed RNA polymerase beta chain / DNA-directed RNA polymerase subunit beta	64	2.2.11	RNA synthesis, modification, DNA transcription	Nucleic acid replication/repair/synthesis	ES
RL1767	RLChr	rpoC	bifunctional DNA-directed RNA polymerase beta' chain / DNA-directed RNA polymerase subunit beta'	61	2.2.11	RNA synthesis, modification, DNA transcription	Nucleic acid replication/repair/synthesis	ES
RL1769	RLChr	rpsL	30S ribosomal protein S12	11	4.2.0	Ribosome constituents	Ribosomal protein	ES
RL1770	RLChr	rpsG	30S ribosomal protein S7	7	4.2.0	Ribosome constituents	Ribosomal protein	ES
RL1771	RLChr	fus	translation elongation factor G, EF-G	26	2.2.10	Proteins - translation and modification	Protein biosynthesis/modification	ES
RL1772	RLChr	tufB2	bifunctional elongation factor Tu (EF-Tu) / elongation factor Tu	18	2.2.10	Proteins - translation and modification	Protein biosynthesis/modification	ES
RL1773	RLChr	rpsJ	30S ribosomal protein S10	7	4.2.0	Ribosome constituents	Ribosomal protein	ES
RL1774	RLChr	rplC	50S ribosomal protein L3	10	4.2.0	Ribosome constituents	Ribosomal protein	ES
RL1775	RLChr	rplD	50S ribosomal protein L4	5	4.2.0	Ribosome constituents	Ribosomal protein	ES
RL1776	RLChr	rplW	50S ribosomal protein L23	3	4.2.0	Ribosome constituents	Ribosomal protein	ES
RL1777	RLChr	rplB	50S ribosomal protein L2	14	4.2.0	Ribosome constituents	Ribosomal protein	ES
RL1778	RLChr	rpsS	30S ribosomal protein S19	7	4.2.0	Ribosome constituents	Ribosomal protein	ES
RL1779	RLChr	rplV	50S ribosomal protein L22	3	4.2.0	Ribosome constituents	Ribosomal protein	ES
RL1780	RLChr	rpsC	30S ribosomal protein S3	6	4.2.0	Ribosome constituents	Ribosomal protein	ES
RL1781	RLChr	rplP	50S ribosomal protein L16	12	4.2.0	Ribosome constituents	Ribosomal protein	ES
RL1782	RLChr	rpmC	50S ribosomal protein L29	2	4.2.0	Ribosome constituents	Ribosomal protein	ES
RL1783	RLChr	rpsQ	30S ribosomal protein S17	6	4.2.0	Ribosome constituents	Ribosomal protein	ES
RL1784	RLChr	rplN	50S ribosomal protein L14	6	4.2.0	Ribosome constituents	Ribosomal protein	ES
RL1785	RLChr	rplX	50S ribosomal protein L24	2	4.2.0	Ribosome constituents	Ribosomal protein	ES
RL1786	RLChr	rplE	50S ribosomal protein L5	8	4.2.0	Ribosome constituents	Ribosomal protein	ES
RL1787	RLChr	rpsN	30S ribosomal protein S14	10	4.2.0	Ribosome constituents	Ribosomal protein	ES
RL1788	RLChr	rpsH	30S ribosomal protein S8	8	4.2.0	Ribosome constituents	Ribosomal protein	ES
RL1789	RLChr	rplF	50S ribosomal protein L6	12	4.2.0	Ribosome constituents	Ribosomal protein	ES
RL1790	RLChr	rplR	50S ribosomal protein L18	6	4.2.0	Ribosome constituents	Ribosomal protein	DE
RL1791	RLChr	rpsE	30S ribosomal protein S5	9	4.2.0	Ribosome constituents	Ribosomal protein	DE
RL1792	RLChr	rpmD	50S ribosomal protein L30	2	4.2.0	Ribosome constituents	Ribosomal protein	DE
RL1793	RLChr	rplO	50S ribosomal protein L15	4	4.2.0	Ribosome constituents	Ribosomal protein	DE
RL1794	RLChr	secY	preprotein translocase SecY	32	1.5.5	Other	Transporters	ES
RL1795	RLChr	adk1	adenylate kinase	14	3.5.9	ATP-proton motive force	Transporters	ES
RL1796	RLChr	rpsM	30S ribosomal protein S13 (BS14)	8	4.2.0	Ribosome constituents	Ribosomal protein	ES
RL1797	RLChr	rpsK	30S ribosomal protein S11	1	4.2.0	Ribosome constituents	Ribosomal protein	ES
RL1798	RLChr	rpoA	bifunctional DNA-directed RNA polymerase alpha chain / DNA-directed RNA polymerase subunit alpha	12	2.2.11	RNA synthesis, modification, DNA transcription	Nucleic acid replication/repair/synthesis	ES
RL1810	RLChr	RL1810	hypothetical protein	0	0.0.0	Unknown function, no known homologues	Hypothetical	N/A
RL1827	RLChr	RL1827	ATP-binding component of ABC transporter CUT1 (S. mel SBP homologue SMc04396 induced by dextrin) GLU1b	10	1.5.3	Carbohydrates, organic acids and alcohols; PTS	Transporters	ES
RL1893	RLChr	RL1893	transmembrane protein (2 membrane spanning domains) with EF hand domain, 58% id with RL2272	2	4.1.1	Inner membrane	Cell membrane/envelope	NE
RL1928	RLChr	RL1928	hypothetical protein with DUF3606 (typically 50-85 aa in length- i.e. v. small)	1	0.0.2	Conserved in other organism than E.coli	Hypothetical	NE
RL1973	RLChr	RL1973	transposase for insertion sequence element	17	5.1.4	Transposon-related functions	Nucleic acid replication/repair/synthesis	ES
RL1975	RLChr	RL1975	hypothetical protein	3	0.0.0	Unknown function, no known homologues	Hypothetical	NE
RL2027	RLChr	RL2027	transmembrane protein	0	4.1.1	Inner membrane	Cell membrane/envelope	N/A
RL2033	RLChr	RL2033	protein-l-isoaspartate o-methyltransferase	11	2.2.10	Proteins - translation and modification	Protein biosynthesis/modification	DE
RL2034	RLChr	RL2034	hypothetical protein	8	0.0.2	Conserved in other organism than E.coli	Hypothetical	DE
RL2035	RLChr	valS	valyl-tRNA synthetase	45	2.2.1	Amino acyl tRNA synthesis; tRNA modification	Nucleic acid replication/repair/synthesis	ES
RL2037	RLChr	exoR	Sel1 domain-containing protein repeat-containingprotein, negative regulator of exopolysaccharideproduction	18	6.3.0	Defined families	Regulation	ES
RL2039	RLChr	RL2039	HesB family protein	5	7.0.0	Not classified (included putative assignments)	Not classified	NE
RL2041	RLChr	argS	arginyl-tRNA synthetase	40	2.2.1	Amino acyl tRNA synthesis; tRNA modification	Nucleic acid replication/repair/synthesis	DE
RL2042	RLChr	RL2042	hypothetical protein	29	0.0.2	Conserved in other organism than E.coli	Hypothetical	DE
RL2046	RLChr	tatA	Sec-independent protein translocase protein	3	1.5.0	Transport/binding proteins	Transporters	DE
RL2049	RLChr	serS	seryl-tRNA synthetase	17	2.2.1	Amino acyl tRNA synthesis; tRNA modification	Nucleic acid replication/repair/synthesis	ES
RL2052	RLChr	RL2052	peptidase	25	2.1.4	Degradation of proteins, peptides, glycoproteins	Degradation protein/amino acids	NE
RL2054	RLChr	yajC	Sec translocase associated protein	4	1.5.0	Transport/binding proteins	Transporters	DE
RL2056	RLChr	RL2056	hypothetical protein	5	0.0.2	Conserved in other organism than E.coli	Hypothetical	DE
RL2075	RLChr	gatC	bifunctional glutamyl-tRNA(Gln) amidotransferasesubunit C / aspartyl/glutamyl-tRNA amidotransferasesubunit C	3	2.2.10	Proteins - translation and modification	Protein biosynthesis/modification	ES
RL2076	RLChr	gatA	bifunctional glutamyl-tRNA(Gln) amidotransferasesubunit A / aspartyl/glutamyl-tRNA amidotransferasesubunit A	32	2.2.10	Proteins - translation and modification	Protein biosynthesis/modification	ES
RL2082	RLChr	gatB	bifunctional aspartyl/glutamyl-tRNA(asn/gln) amidotransferase subunit B / aspartyl/glutamyl-tRNA amidotransferase subunit B	17	2.2.10	Proteins - translation and modification	Protein biosynthesis/modification	ES
RL2088	RLChr	accC1	bifunctional biotin carboxylase / acetyl-CoA carboxylase biotin carboxylase subunit	26	3.6.0	Fatty acid biosynthesis	Other biosynthesis	ES
RL2089	RLChr	accB1	bifunctional biotin carboxyl carrier protein of acetyl-CoA carboxylase / acetyl-CoA carboxylase biotincarboxyl carrier protein subunit	8	3.6.0	Fatty acid biosynthesis	Other biosynthesis	ES
RL2090	RLChr	RL2090	3-dehydroquinate dehydratase	10	3.1.19	Tryptophan	Amino acid biosynthesis	ES
RL2099	RLChr	recJ	single-stranded-DNA-specific exonuclease	17	2.2.3	DNA - replication, repair, restriction/modification	Nucleic acid replication/repair/synthesis	DE
RL2104	RLChr	RL2104	NADH-ubiquinone oxidoreductase subunit	9	3.5.3	Electron transport, cytochromes + redox	Electron transfer	ES
RL2109	RLChr	RL2109	hypothetical protein	3	0.0.2	Conserved in other organism than E.coli	Hypothetical	DE
RL2135	RLChr	RL2135	transposase-related protein	2	5.1.4	Transposon-related functions	Nucleic acid replication/repair/synthesis	NE
RL2138	RLChr	RL2138	transposon resolvase	53	5.1.4	Transposon-related functions	Nucleic acid replication/repair/synthesis	ES
RL2139	RLChr	RL2139	hypothetical protein	6	0.0.1	Conserved in E. coli	Hypothetical	ES
RL2150	RLChr	RL2150	transposase-related protein	17	5.1.4	Transposon-related functions	Nucleic acid replication/repair/synthesis	ES
RL2153	RLChr	RL2153	hypothetical protein	4	0.0.2	Conserved in other organism than E.coli	Hypothetical	NE
RL2206	RLChr	RL2206	salicylate hydroxylase	18	1.4.1	Cell killing	Adaptation	ES
RL2207	RLChr	RL2207	hypothetical protein	6	0.0.2	Conserved in other organism than E.coli	Hypothetical	ES
RL2209	RLChr	cysE1	serine acetyltransferase	11	3.1.6	Cysteine	Amino acid biosynthesis	NE
RL2210	RLChr	RL2210	hypothetical protein	5	0.0.2	Conserved in other organism than E.coli	Hypothetical	ES
RL2221	RLChr	rpsB	30S ribosomal protein S2	9	4.2.0	Ribosome constituents	Ribosomal protein	ES
RL2222	RLChr	tsf	elongation factor Ts (EF-Ts)	6	2.2.10	Proteins - translation and modification	Protein biosynthesis/modification	ES
RL2223	RLChr	pyrH	uridylate kinase	11	3.7.2	Pyrimidine ribonucleotide biosynthesis	Nucleic acid replication/repair/synthesis	DE
RL2224	RLChr	frr	ribosome recycling factor (ribosome releasing factor)	8	2.2.10	Proteins - translation and modification	Protein biosynthesis/modification	ES
RL2225	RLChr	uppS	undecaprenyl pyrophosphate synthetase	12	4.1.2	Murein sacculus, petidoglycan	Cell membrane/envelope	ES
RL2226	RLChr	cdsA	phosphatidate cytidylyltransferase	11	2.2.7	Phospholipids	Cell membrane/envelope	ES
RL2228	RLChr	RL2228	outer membrane protein	54	4.1.3	Outer membrane	Cell membrane/envelope	ES
RL2229	RLChr	lpxD	bifunctional lipid A biosynthesis UDP-3-O-[3-hydroxymyristoyl] glucosamine N-acyltransferase / UDP-3-O-[3-hydroxymyristoyl] glucosamine N-acyltransferase	16	3.6.0	Fatty acid biosynthesis	Other biosynthesis	ES
RL2230	RLChr	fabZ2	bifunctional (3R)-hydroxymyristoyl-[acyl carrierprotein] dehydratase / (3R)-hydroxymyristoyl-ACPdehydratase	5	3.2.1	Acyl carrier protein (ACP)	Other biosynthesis	ES
RL2231	RLChr	lpxA	bifunctional lipid A biosynthesis acyl-[acyl-carrier-protein]--UDP-N-acetylglucosamine O-acyltransferase / UDP-N-acetylglucosamine acyltransferase	7	3.2.1	Acyl carrier protein (ACP)	Other biosynthesis	ES
RL2232	RLChr	RL2232	hypothetical protein	11	0.0.2	Conserved in other organism than E.coli	Hypothetical	ES
RL2233	RLChr	lpxB	lipid-A-disaccharide synthase	20	4.1.4	Surface polysaccharide & antigens, EPS	Cell membrane/envelope	ES
RL2238	RLChr	kdsA	2-dehydro-3-deoxyphosphooctonate aldolase	9	2.2.5	Lipopolysaccharide	Cell membrane/envelope	DE
RL2240	RLChr	RL2240	cell division protein	10	1.7.1	Cell division	Cell division	ES
RL2241	RLChr	pdhA	bifunctional pyruvate dehydrogenase subunit A / pyruvate dehydrogenase subunit	22	3.5.5	Glycolysis	Aerobic respiration/TCA cycle	ES
RL2242	RLChr	pdhB	bifunctional pyruvate dehydrogenase subunit B / pyruvate dehydrogenase subunit beta	18	3.5.5	Glycolysis	Aerobic respiration/TCA cycle	DE
RL2243	RLChr	pdhC	bifunctional dihydrolipoamide acetyltransferase component of pyruvate dehydrogenase complex (PDC) /dihydrolipoamide acetyltransferase component of pyruvatedehydrogenase complex	7	3.5.5	Glycolysis	Aerobic respiration/TCA cycle	DE
RL2244	RLChr	RL2244	arylesterase	7	3.3.15	Pool, multipurpose conversions of intermediate metabolism	Intermediary metabolism	DE
RL2245	RLChr	RL2245	hypothetical protein with RimI domain, N-acetyltransferase	8	0.0.1	Conserved in E. coli	Hypothetical	ES
RL2246	RLChr	RL2246	bifunctional dihydrolipoyl dehydrogenase, part of PDC / dihydrolipoamide dehydrogenase	15	3.5.5	Glycolysis	Aerobic respiration/TCA cycle	ES
RL2247	RLChr	RL2247	transmembrane transglycosylase-associated protein, integral membrane protein	4	4.1.2	Murein sacculus, petidoglycan	Cell membrane/envelope	NE
RL2248	RLChr	RL2248	transmembrane transglycosylase-associated protein, integral membrane protein	4	4.1.2	Murein sacculus, petidoglycan	Cell membrane/envelope	NE
RL2249	RLChr	RL2249	lipoyl synthase	11	3.2.1	Acyl carrier protein (ACP)	Other biosynthesis	ES
RL2254	RLChr	ispDF	bifunctional bi-functional enzyme 2-C-methyl-D-erythritol 4-phosphate cytidylyltransferase/2-C-methyl-D-erythritol 2,4-cyclodiphosphate synthase IspD/IspF / bifunctional 2-C-methyl-D-erythritol 4-phosphate cytidylyltransferase/2-C-methyl-D-erythritol 2,4-cyclodiphosphate synthase	15	3.3.17	Salvage of nucleosides and nucleotides	Nucleic acid replication/repair/synthesis	ES
RL2281	RLChr	ntrY	two-component sensor/regulator; nitrogen transcriptional regulator NtrY	29	6.1.2	Response regulator	Regulation	ES
RL2282	RLChr	ntrX	two-component sensor/regulator; nitrogen transcriptional regulator NtrX	10	6.1.2	Response regulator	Regulation	DE
RL2292	RLChr	ubiF	bifunctional 2-octaprenyl-3-methyl-6-methoxy-1,4-benzoquinol hydroxylase / 2-octaprenyl-6-methoxyphenyl hydroxylase	15	3.2.8	Menaquinone, ubiquinone	Electron transfer	ES
RL2369	RLChr	RL2369	NADPH:ferredoxin reductase	12	3.5.3	Electron transport, cytochromes + redox	Electron transfer	ES
RL2381	RLChr	RL2381	bifunctional bifunctional GlmU protein / bifunctional N-acetylglucosamine-1-phosphate uridyltransferase/glucosamine-1-phosphate acetyltransferase	19	4.1.2	Murein sacculus, petidoglycan	Cell membrane/envelope	ES
RL2382	RLChr	glmS	bifunctional glucosamine--fructose-6-phosphate aminotransferase [isomerizing] / glucosamine--fructose-6-phosphate aminotransferase	28	3.3.22	Nitrogen metabolism (urease)	Nitrogen metabolism	NE
RL2385	RLChr	RL2385	hypothetical protein	1	0.0.1	Conserved in E. coli	Hypothetical	NE
RL2389	RLChr	RL2389	hypothetical exported protein	37	0.0.1	Conserved in E. coli	Hypothetical	NE
RL2390	RLChr	RL2390	invasion-associated protein	5	1.4.1	Cell killing	Adaptation	ES
RL2393	RLChr	glnB	nitrogen regulatory protein PII	7	3.3.22	Nitrogen metabolism (urease)	Nitrogen metabolism	ES
RL2398	RLChr	uvrA	bifunctional UvrABC system protein A UvrA / excinuclease ABC subunit A	45	2.2.3	DNA - replication, repair, restriction/modification	Nucleic acid replication/repair/synthesis	NE
RL2399	RLChr	ssb	single-strand binding protein Ssb	11	2.2.2	Basic proteins - synthesis, modification	Protein biosynthesis/modification	ES
RL2401	RLChr	gyrA	DNA gyrase subunit A	34	2.2.3	DNA - replication, repair, restriction/modification	Nucleic acid replication/repair/synthesis	ES
RL2403	RLChr	RL2403	phosphopantetheine adenylyltransferase	6	3.2.0	Biosynthesis of cofactors, carriers	Other biosynthesis	ES
RL2475	RLChr	holB	bifunctional dna polymerase III, delta subunit /DNA polymerase III subunit delta'	12	2.2.3	DNA - replication, repair, restriction/modification	Nucleic acid replication/repair/synthesis	ES
RL2476	RLChr	tmk	bifunctional thymidylate kinase (dtmp kinase) / thymidylate kinase	6	3.3.18	Sugar-nucleotide biosynthesis, conversions	Nucleic acid replication/repair/synthesis	ES
RL2511	RLChr	pyrG	bifunctional CTP synthase / CTP synthetase	34	3.7.2	Pyrimidine ribonucleotide biosynthesis	Nucleic acid replication/repair/synthesis	ES
RL2515	RLChr	gyrB2	bifunctional DNA gyrase subunit B / DNA topoisomerase IV subunit B	26	2.2.3	DNA - replication, repair, restriction/modification	Nucleic acid replication/repair/synthesis	ES
RL2528	RLChr	thrS	threonyl-tRNA synthetase	34	2.2.1	Amino acyl tRNA synthesis; tRNA modification	Nucleic acid replication/repair/synthesis	ES
RL2529	RLChr	RL2529	hypothetical protein	5	0.0.2	Conserved in other organism than E.coli	Hypothetical	NE
RL2531	RLChr	folE	GTP cyclohydrolase I	11	3.2.5	Folic acid	Other biosynthesis	DE
RL2555	RLChr	lipB	bifunctional lipoyl transferase / lipoate-protein ligase B	11	3.2.1	Acyl carrier protein (ACP)	Other biosynthesis	DE
RL2565	RLChr	RL2565	chaperone protein	7	1.3.1	Chaperones	Cell processes	ES
RL2576	RLChr	sufA	HesB nitrogen fixation family protein	5	3.3.22	Nitrogen metabolism (urease)	Nitrogen metabolism	DE
RL2577	RLChr	sufE	protein involved in binding to SufS	5	3.3.22	Nitrogen metabolism (urease)	Nitrogen metabolism	DE
RL2578	RLChr	sufS1	aminotransferase involved in iron-sulfur clusterbiogenesis	24	3.5.3	Electron transport, cytochromes + redox	Electron transfer	ES
RL2579	RLChr	sufD	iron-sulfur cluster assembly protein	16	3.3.22	Nitrogen metabolism (urease)	Nitrogen metabolism	ES
RL2580	RLChr	sufC	ATP-binding component of ABC transporter Unclass	14	1.5.0	Transport/binding proteins	Transporters	ES
RL2581	RLChr	RL2581	hypothetical protein	6	0.0.0	Unknown function, no known homologues	Hypothetical	ES
RL2582	RLChr	sufB	iron-sulfur cluster formation subunit protein SufB	30	3.3.22	Nitrogen metabolism (urease)	Nitrogen metabolism	ES
RL2583	RLChr	sufS2	bifunctional cysteine desulfurase, NifS or SufS2? / cysteine desulfurase	8	3.3.22	Nitrogen metabolism (urease)	Nitrogen metabolism	ES
RL2584	RLChr	RL2584	hypothetical protein	9	0.0.2	Conserved in other organism than E.coli	Hypothetical	ES
RL2598	RLChr	rpe	bifunctional ribulose phosphate 3-epimerase / ribulose-phosphate 3-epimerase	8	3.3.9	Non-oxidative branch, pentose pwy	Aerobic respiration/TCA cycle	NE
RL2601	RLChr	purB	adenylosuccinate lyase	19	3.7.1	Purine ribonucleotide biosynthesis	Nucleic acid replication/repair/synthesis	NE
RL2615	RLChr	RL2615	glutaredoxin	5	3.5.3	Electron transport, cytochromes + redox	Electron transfer	NE
RL2624	RLChr	rpsD	30S ribosomal protein S4	11	4.2.0	Ribosome constituents	Ribosomal protein	ES
RL2631	RLChr	icd	bifunctional isocitrate dehydrogenase [NADP] / isocitrate dehydrogenase	17	3.5.8	TCA cycle	Aerobic respiration/TCA cycle	DE
RL2636	RLChr	alaS	alanyl-tRNA synthetase	34	2.2.1	Amino acyl tRNA synthesis; tRNA modification	Nucleic acid replication/repair/synthesis	DE
RL2637	RLChr	recA	recombinase A	14	2.2.3	DNA - replication, repair, restriction/modification	Nucleic acid replication/repair/synthesis	NE
RL2640	RLChr	cckA	cell cycle histidine kinase	33	6.1.1	Sensor kinase	Regulation	DE
RL2643	RLChr	dksA	RNA polymerase-binding transcription factor DksA	9	1.6.1	Adaptations, atypical conditions	Adaptation	NE
RL2648	RLChr	RL2648	bifunctional 2-amino-4-hydroxy-6-hydroxymethyldihydropteridine pyrophosphokinase / 2-amino-4-hydroxy-6- hydroxymethyldihydropteridine pyrophosphokinase	6	3.2.5	Folic acid	Other biosynthesis	DE
RL2649	RLChr	folB	dihydroneopterin aldolase	6	3.2.5	Folic acid	Other biosynthesis	DE
RL2650	RLChr	folC1	dihydroxypteroate synthase	14	3.2.5	Folic acid	Other biosynthesis	DE
RL2652	RLChr	fdxB2	ferredoxin, 2Fe-2S	3	3.5.3	Electron transport, cytochromes + redox	Electron transfer	NE
RL2654	RLChr	RL2654	transmembrane protein	67	4.1.1	Inner membrane	Cell membrane/envelope	ES
RL2679	RLChr	RL2679	transposase	23	5.1.4	Transposon-related functions	Nucleic acid replication/repair/synthesis	ES
RL2680	RLChr	RL2680	bifunctional integrase/recombinase protein / integrase/recombinase	19	5.1.2	Phage-related functions and prophages	Nucleic acid replication/repair/synthesis	ES
RL2697	RLChr	RL2697	hypothetical exported protein	5	0.0.2	Conserved in other organism than E.coli	Hypothetical	ES
RL2724	RLChr	RL2724	pseudogene, trosephosphate isomerase	1	7.2.1	Cryptic genes	Cryptic	NE
RL2734	RLChr	RL2734	hypothetical protein	4	0.0.2	Conserved in other organism than E.coli	Hypothetical	NE
RL2776	RLChr	RL2776	AsnC family transcriptional regulator	9	6.3.1	AsnC?	Regulation	NE
RL2781	RLChr	cobU	nicotinate-nucleotide--dimethylbenzimidazole phosphoribosyltransferase	10	3.2.3	Cobalamin	Other biosynthesis	NE
RL2781A	RLChr	cobV	cobalamin synthase	7	3.2.3	Cobalamin	Other biosynthesis	NE
RL2813	RLChr	RL2813	alcohol dehydrogenase	8	3.3.15	Pool, multipurpose conversions of intermediate metabolism	Intermediary metabolism	DE
RL2814	RLChr	fabF1	bifunctional 3-oxoacyl-[acyl-carrier-protein] synthase II / 3-oxoacyl-(acyl carrier protein) synthase II	17	3.2.1	Acyl carrier protein (ACP)	Other biosynthesis	DE
RL2815	RLChr	fabF2	bifunctional 3-oxoacyl-[acyl-carrier-protein] synthase II / 3-oxoacyl-(acyl carrier protein) synthase II	11	3.2.1	Acyl carrier protein (ACP)	Other biosynthesis	DE
RL2816	RLChr	fabZ1	bifunctional (3R)-hydroxymyristoyl-[acyl carrierprotein] dehydratase / (3R)-hydroxymyristoyl-ACPdehydratase	6	3.2.1	Acyl carrier protein (ACP)	Other biosynthesis	DE
RL2822	RLChr	cobC	cobalamin synthesis protein	16	3.2.3	Cobalamin	Other biosynthesis	DE
RL2823	RLChr	cobB	bifunctional cobalamin synthesis protein / cobyrinic acid a,c-diamide synthase	14	3.2.3	Cobalamin	Other biosynthesis	DE
RL2824	RLChr	cobA	uroporphyrin-III C-methyltransferase	4	3.2.3	Cobalamin	Other biosynthesis	DE
RL2829	RLChr	cobO	cob(I)yrinic acid a,c-diamide adenosyltransferase	5	3.2.3	Cobalamin	Other biosynthesis	NE
RL2830	RLChr	cobN	cobaltochelatase subunit CobN	58	3.2.3	Cobalamin	Other biosynthesis	DE
RL2831	RLChr	cobW	cobalamin synthesis protein	8	3.2.3	Cobalamin	Other biosynthesis	DE
RL2832	RLChr	cobP	bifunctional bifunctional adenosylcobalamin biosynthesis protein / adenosylcobinamide kinase/adenosylcobinamide-phosphate guanylyltransferase	5	3.2.3	Cobalamin	Other biosynthesis	DE
RL2836	RLChr	cobQ	cobyric acid synthase	23	3.2.3	Cobalamin	Other biosynthesis	DE
RL2860	RLChr	RL2860	hypothetical protein	0	0.0.1	Conserved in E. coli	Hypothetical	NE
RL2869	RLChr	RL2869	hypothetical exported protein	3	0.0.0	Unknown function, no known homologues	Hypothetical	NE
RL2890	RLChr	RL2890	hypothetical protein	4	0.0.0	Unknown function, no known homologues	Hypothetical	NE
RL2902	RLChr	RL2902	PTS-dependent dihydroxyacetone kinase, phosphotransferase subunit	2	3.3.8	Misc. glycerol metabolism	Aerobic respiration/TCA cycle	NE
RL2964	RLChr	cspA3	cold shock protein CspA	3	1.6.1	Adaptations, atypical conditions	Adaptation	NE
RL2968	RLChr	RL2968	hypothetical protein	2	0.0.1	Conserved in E. coli	Hypothetical	NE
RL3019	RLChr	RL3019	hypothetical exported protein, pentapeptide MXKDX repeat protein	1	0.0.2	Conserved in other organism than E.coli	Hypothetical	NE
RL3037	RLChr	RL3037	hypothetical exported protein	0	0.0.0	Unknown function, no known homologues	Hypothetical	N/A
RL3061	RLChr	RL3061	hypothetical protein	3	0.0.2	Conserved in other organism than E.coli	Hypothetical	NE
RL3065	RLChr	RL3065	hypothetical exported protein	2	0.0.2	Conserved in other organism than E.coli	Hypothetical	NE
RL3173	RLChr	RL3173	hypothetical protein	1	0.0.0	Unknown function, no known homologues	Hypothetical	NE
RL3222	RLChr	pdxJ	bifunctional pyridoxal phosphate biosynthetic protein / pyridoxine 5'-phosphate synthase	7	3.2.12	Pyridoxine	Nucleic acid replication/repair/synthesis	NE
RL3249	RLChr	miaA	tRNA delta(2)-isopentenylpyrophosphate transferase	12	2.2.11	RNA synthesis, modification, DNA transcription	Nucleic acid replication/repair/synthesis	DE
RL3255	RLChr	folA	dihydrofolate reductase	11	3.7.1	Purine ribonucleotide biosynthesis	Nucleic acid replication/repair/synthesis	ES
RL3256	RLChr	thyA	thymidylate synthase	13	3.3.18	Sugar-nucleotide biosynthesis, conversions	Nucleic acid replication/repair/synthesis	ES
RL3257	RLChr	RL3257	hypothetical protein	7	0.0.2	Conserved in other organism than E.coli	Hypothetical	NE
RL3258	RLChr	RL3258	hypothetical protein	0	0.0.1	Conserved in E. coli	Hypothetical	N/A
RL3259	RLChr	RL3259	hypothetical protein	1	0.0.2	Conserved in other organism than E.coli	Hypothetical	NE
RL3293	RLChr	ligA	NAD-dependent DNA ligase LigA	37	2.2.3	DNA - replication, repair, restriction/modification	Nucleic acid replication/repair/synthesis	ES
RL3296	RLChr	comL	competence lipoprotein ComL protein	25	1.5.0	Transport/binding proteins	Transporters	ES
RL3297	RLChr	lpxC	UDP-3-O-[3-hydroxymyristoyl] N-acetylglucosaminedeacetylase	13	4.1.5	Surface structures	Cell membrane/envelope	ES
RL3298	RLChr	ftsZ1	cell division protein FtsZ	9	1.7.1	Cell division	Cell division	ES
RL3299	RLChr	ftsA	cell division protein FtsA	11	1.7.1	Cell division	Cell division	ES
RL3300	RLChr	ftsQ	cell division protein FtsQ	15	1.7.1	Cell division	Cell division	ES
RL3305	RLChr	RL3305	UDP-N-acetylenolpyruvoylglucosamine reductase	14	4.1.2	Murein sacculus, petidoglycan	Cell membrane/envelope	ES
RL3306	RLChr	murC	UDP-N-acetylmuramate--L-alanine ligase	20	4.1.2	Murein sacculus, petidoglycan	Cell membrane/envelope	ES
RL3307	RLChr	murG	bifunctional UDP-N-acetylglucosamine--N-acetylmuramyl-(pentapeptide) pyrophosphoryl-undecaprenol N-acetylglucosamine transferase / UDPdiphospho-muramoylpentapeptide beta-N- acetylglucosaminyltransferase	9	4.1.2	Murein sacculus, petidoglycan	Cell membrane/envelope	ES
RL3308	RLChr	ftsW	cell division protein FtsW	13	1.7.1	Cell division	Cell division	ES
RL3309	RLChr	murD	bifunctional UDP-N-acetylmuramoylalanine--D-glutamate ligase / UDP-N-acetylmuramoyl-L-alanyl-D-glutamate synthetase	27	4.1.2	Murein sacculus, petidoglycan	Cell membrane/envelope	ES
RL3310	RLChr	mraY	bifunctional phospho-N-acetylmuramoyl-pentapeptide-transferase / phospho-N-acetylmuramoyl-pentapeptide- transferase	14	4.1.2	Murein sacculus, petidoglycan	Cell membrane/envelope	ES
RL3311	RLChr	murF	bifunctional UDP-N-acetylmuramoyl-tripeptide--D-alanyl-D-alanine ligase / UDP-N-acetylmuramoyl-tripeptide--D-alanyl-D- alanine ligase	16	4.1.2	Murein sacculus, petidoglycan	Cell membrane/envelope	ES
RL3312	RLChr	murE	bifunctional UDP-N-acetylmuramoylalanyl-D-glutamate--2,6-diaminopimelate ligase / UDP-N-acetylmuramoylalanyl-D-glutamate--2,6-diaminopimelate ligase	21	4.1.2	Murein sacculus, petidoglycan	Cell membrane/envelope	ES
RL3313	RLChr	RL3313	penicillin binding protein	29	4.1.5	Surface structures	Cell membrane/envelope	ES
RL3314	RLChr	RL3314	hypothetical protein	7	0.0.2	Conserved in other organism than E.coli	Hypothetical	ES
RL3315	RLChr	mraW	S-adenosyl-methyltransferase	5	3.3.15	Pool, multipurpose conversions of intermediate metabolism	Intermediary metabolism	ES
RL3316	RLChr	mraZ	cell division protein MraZ	2	1.7.1	Cell division	Cell division	ES
RL3331	RLChr	metF	5,10-methylenetetrahydrofolate reductase	12	3.1.14	Methionine	Amino acid biosynthesis	DE
RL3332	RLChr	RL3332	methyltransferase transcriptional regulator protein, ArsR family	11	6.3.13	ArsR?	Regulation	DE
RL3362	RLChr	metH	B12-dependent methionine synthase	65	3.1.14	Methionine	Amino acid biosynthesis	DE
RL3374	RLChr	RL3374	hypothetical protein	1	0.0.2	Conserved in other organism than E.coli	Hypothetical	NE
RL3391	RLChr	RL3391	hypothetical protein	5	0.0.1	Conserved in E. coli	Hypothetical	NE
RL3402	RLChr	rpoD	RNA polymerase sigma factor (housekeeping) RpoD	22	6.2.1	sigma factor	Regulation	ES
RL3408	RLChr	dnaG	DNA primase	23	2.2.3	DNA - replication, repair, restriction/modification	Nucleic acid replication/repair/synthesis	ES
RL3411	RLChr	carA	bifunctional carbamoyl-phosphate synthase small chain / carbamoyl phosphate synthase small subunit	15	3.1.2	Arginine	Amino acid biosynthesis	ES
RL3419	RLChr	carB	bifunctional carbamoyl-phosphate synthase large chain / carbamoyl phosphate synthase large subunit	52	3.1.2	Arginine	Amino acid biosynthesis	DE
RL3422	RLChr	greA	transcription elongation factor GreA	4	2.2.3	DNA - replication, repair, restriction/modification	Nucleic acid replication/repair/synthesis	NE
RL3423	RLChr	lpcC	lipopolysaccharide core biosynthesis protein	12	2.2.5	Lipopolysaccharide	Cell membrane/envelope	NE
RL3428	RLChr	trxB	thioredoxin reductase	17	2.2.9	Protein modification	Protein biosynthesis/modification	DE
RL3429	RLChr	RL3429	LysR family transcriptional regulator	12	6.3.6	LysR?	Regulation	DE
RL3443	RLChr	RL3443	bifunctional aspartate aminotransferase A / aspartate aminotransferase	23	3.4.2	Amino acids	Intermediary metabolism	DE
RL3454	RLChr	RL3454	two-component sensor/regulator; transcriptional regulator	10	6.1.2	Response regulator	Regulation	NE
RL3461	RLChr	RL3461	hypothetical protein	7	0.0.1	Conserved in E. coli	Hypothetical	DE
RL3463	RLChr	RL3463	prolipoprotein diacylglyceryl transferase	14	2.2.6	Lipoprotein	Cell membrane/envelope	DE
RL3464	RLChr	RL3464	putative SAM-dependent methyltransferase involved in motility halting at high concentration of dicarboxylates	15	0.0.2	Conserved in other organism than E.coli	Hypothetical	DE
RL3468	RLChr	RL3468	ribose-phosphate pyrophosphokinase	12	3.3.17	Salvage of nucleosides and nucleotides	Nucleic acid replication/repair/synthesis	DE
RL3494	RLChr	RL3494	bifunctional coproporphyrinogen III oxidase, aerobic / coproporphyrinogen III oxidase	15	3.2.6	Heme, porphyrin, cytochrome biogenesis	Electron transfer	DE
RL3496	RLChr	RL3496	poly(A) polymerase	13	2.2.3	DNA - replication, repair, restriction/modification	Nucleic acid replication/repair/synthesis	DE
RL3499	RLChr	RL3499	hypothetical protein	14	0.0.2	Conserved in other organism than E.coli	Hypothetical	NE
RL3500	RLChr	RL3500	hypothetical protein	18	0.0.2	Conserved in other organism than E.coli	Hypothetical	NE
RL3501	RLChr	RL3501	transmembrane protein	42	4.1.1	Inner membrane	Cell membrane/envelope	NE
RL3502	RLChr	RL3502	transmembrane protein	17	4.1.1	Inner membrane	Cell membrane/envelope	NE
RL3507	RLChr	RL3507	phosphoesterase	19	7.0.0	Not classified (included putative assignments)	Not classified	NE
RL3553	RLChr	RL3553	GTP-binding protein EngA	21	7.0.0	Not classified (included putative assignments)	Not classified	DE
RL3554	RLChr	RL3554	transmembrane protein	12	4.1.1	Inner membrane	Cell membrane/envelope	DE
RL3604	RLChr	RL3604	hypothetical protein	0	0.0.2	Conserved in other organism than E.coli	Hypothetical	N/A
RL3643	RLChr	pssS	glycosyl transferase	19	4.1.4	Surface polysaccharide & antigens, EPS	Cell membrane/envelope	DE
RL3644	RLChr	pssR	polysaccharide acetyltransferase protein	9	4.1.4	Surface polysaccharide & antigens, EPS	Cell membrane/envelope	DE
RL3645	RLChr	pssM	succinoglycan biosynthesis protein	22	4.1.4	Surface polysaccharide & antigens, EPS	Cell membrane/envelope	DE
RL3646	RLChr	pssL	transmembrane polysaccharide synthesis protein	32	4.1.4	Surface polysaccharide & antigens, EPS	Cell membrane/envelope	DE
RL3647	RLChr	pssK	polysaccharide polymerisation protein	16	4.1.4	Surface polysaccharide & antigens, EPS	Cell membrane/envelope	DE
RL3648	RLChr	pssJ	galactosyl transferase	14	4.1.4	Surface polysaccharide & antigens, EPS	Cell membrane/envelope	NE
RL3649	RLChr	pssI	glycosyltransferase	27	4.1.4	Surface polysaccharide & antigens, EPS	Cell membrane/envelope	NE
RL3652	RLChr	pssF	glycosyl transferase	16	4.1.4	Surface polysaccharide & antigens, EPS	Cell membrane/envelope	DE
RL3653	RLChr	pssC	succinoglycan biosynthesis protein	24	4.1.4	Surface polysaccharide & antigens, EPS	Cell membrane/envelope	DE
RL3662	RLChr	pssP	succinoglycan biosynthesis transport protein	57	4.1.4	Surface polysaccharide & antigens, EPS	Cell membrane/envelope	DE
RL3664	RLChr	pssN	capsule polysaccharide export protein	42	4.1.4	Surface polysaccharide & antigens, EPS	Cell membrane/envelope	NE
RL3668	RLChr	RL3668	serine/threonine protein phosphatase	20	2.2.3	DNA - replication, repair, restriction/modification	Nucleic acid replication/repair/synthesis	NE
RL3706	RLChr	RL3706	two-component sensor/regulator; histidine kinase, ECF15 gene organisation (histidine kinase, response regulator, asf, ecf)	11	6.1.1	Sensor kinase	Regulation	DE
RL3754	RLChr	RL3754	hypothetical protein	6	0.0.1	Conserved in E. coli	Hypothetical	ES
RL3758	RLChr	ctrA	two-component sensor/regulator; transcriptional regulator; cell cycle master regulator	18	6.1.2	Response regulator	Regulation	ES
RL3760	RLChr	chpT	histidine phosphotransferase	7	0.0.1	Conserved in E. coli	Hypothetical	DE
RL3761	RLChr	RL3761	hypothetical exported protein	14	0.0.2	Conserved in other organism than E.coli	Hypothetical	DE
RL3762	RLChr	RL3762	hypothetical exported protein	14	0.0.1	Conserved in E. coli	Hypothetical	ES
RL3766	RLChr	rpoH1	RNA polymerase sigma-32 factor (heat shock)	11	6.2.1	sigma factor	Regulation	NE
RL3767	RLChr	RL3767	transmembrane protein	29	4.1.1	Inner membrane	Cell membrane/envelope	ES
RL3812	RLChr	RL3812	hypothetical protein	3	0.0.1	Conserved in E. coli	Hypothetical	NE
RL3876	RLChr	nodT2	exported nodulation protein, TolC homologue	25	3.3.22	Nitrogen metabolism (urease)	Nitrogen metabolism	ES
RL3948A	RLChr	RL3948A	hypothetical protein	31	0.0.2	Conserved in other organism than E.coli	Hypothetical	ES
RL3951	RLChr	RL3951	AraC family transcriptional regulator (activator)	8	6.3.2	AraC?	Regulation	NE
RL3957	RLChr	RL3957	bifunctional tRNA (5-methylaminomethyl-2-thiouridylate)-methyltransferase / tRNA-specific 2-thiouridylase MnmA	19	2.2.10	Proteins - translation and modification	Protein biosynthesis/modification	ES
RL3964	RLChr	glmM	phosphoglucosamine mutase	24	4.1.2	Murein sacculus, petidoglycan	Cell membrane/envelope	ES
RL3965	RLChr	hflB	cell division protein FtsH	19	1.7.1	Cell division	Cell division	ES
RL3966	RLChr	tilS	tRNA(Ile)-lysidine synthase	28	2.2.11	RNA synthesis, modification, DNA transcription	Nucleic acid replication/repair/synthesis	DE
RL3967	RLChr	RL3967	hypothetical protein	18	0.0.2	Conserved in other organism than E.coli	Hypothetical	DE
RL3968	RLChr	RL3968	OmpA family peptidoglycan-associated lipoproteinprecursor	12	4.1.3	Outer membrane	Cell membrane/envelope	ES
RL3969	RLChr	tolB	uptake system component TolB	21	1.5.5	Other	Transporters	ES
RL3971	RLChr	tolA	uptake system component TolA (outer membrane protein)	16	1.5.5	Other	Transporters	ES
RL3972	RLChr	exbD	biopolymer transport protein	9	1.5.5	Other	Transporters	ES
RL3973	RLChr	tolQ	uptake system component TolQ	11	1.5.5	Other	Transporters	ES
RL3986	RLChr	ruvC	bifunctional Holliday junction endodeoxyribonuclease RuvC / Holliday junction resolvase	8	2.2.3	DNA - replication, repair, restriction/modification	Nucleic acid replication/repair/synthesis	NE
RL3987	RLChr	RL3987	hypothetical protein	3	0.0.1	Conserved in E. coli	Hypothetical	NE
RL3988	RLChr	RL3988	hypothetical protein	10	0.0.1	Conserved in E. coli	Hypothetical	NE
RL3989	RLChr	ruvA	Holliday junction DNA helicase RuvA	9	2.2.3	DNA - replication, repair, restriction/modification	Nucleic acid replication/repair/synthesis	NE
RL3990	RLChr	ruvB	Holliday junction DNA helicase RuvB	8	2.2.3	DNA - replication, repair, restriction/modification	Nucleic acid replication/repair/synthesis	NE
RL4004	RLChr	RL4004	hypothetical protein	4	0.0.1	Conserved in E. coli	Hypothetical	NE
RL4005	RLChr	RL4005	hypothetical protein	2	0.0.2	Conserved in other organism than E.coli	Hypothetical	NE
RL4015	RLChr	RL4015	hypothetical protein	0	0.0.1	Conserved in E. coli	Hypothetical	N/A
RL4016	RLChr	rcdA	regulator of ctrA degradation	5	0.0.2	Conserved in other organism than E.coli	Hypothetical	DE
RL4025	RLChr	suhB	inositol-1-monophosphatase	6	3.6.1	Fatty acid and phosphatidic acid biosynthesis	Other biosynthesis	ES
RL4039	RLChr	RL4039	polar organelle development protein	21	1.1.1	Chemotaxis and mobility	Motility/chemotaxis	ES
RL4061	RLChr	RL4061	hypothetical protein	10	0.0.1	Conserved in E. coli	Hypothetical	DE
RL4065	RLChr	RL4065	hypothetical protein	3	0.0.1	Conserved in E. coli	Hypothetical	NE
RL4076	RLChr	hemH	ferrochelatase	23	3.2.6	Heme, porphyrin, cytochrome biogenesis	Electron transfer	ES
RL4079	RLChr	kdsD	arabinose 5-phosphate isomerase	9	2.2.5	Lipopolysaccharide	Cell membrane/envelope	ES
RL4081	RLChr	exoN	UTP--glucose-1-phosphate uridylyltransferase	16	4.1.4	Surface polysaccharide & antigens, EPS	Cell membrane/envelope	ES
RL4083	RLChr	RL4083	hypothetical protein	17	0.0.1	Conserved in E. coli	Hypothetical	NE
RL4090	RLChr	RL4090	lysophospholipase	20	3.4.4	Fatty acids	Intermediary metabolism	NE
RL4091	RLChr	RL4091	bifunctional histidinol phosphate phosphatase (HisN), inositol mono-phosphatase family protein / inositol mono-phosphatase	13	3.6.1	Fatty acid and phosphatidic acid biosynthesis	Other biosynthesis	DE
RL4093	RLChr	cpdR	two-component sensor/regulator; transcriptional regulator	6	6.1.2	Response regulator	Regulation	ES
RL4099	RLChr	RL4099	hypothetical protein	5	0.0.0	Unknown function, no known homologues	Hypothetical	NE
RL4118	RLChr	pgm	phosphoglucomutase	24	3.3.7	Misc. glucose metabolism	Aerobic respiration/TCA cycle	ES
RL4130	RLChr	rpsU2	30S ribosomal protein S21	5	4.2.0	Ribosome constituents	Ribosomal protein	ES
RL4151	RLChr	RL4151	transposon-related protein	22	5.1.4	Transposon-related functions	Nucleic acid replication/repair/synthesis	ES
RL4156	RLChr	RL4156	lysine/ornithine decarboxylase	18	3.4.2	Amino acids	Intermediary metabolism	ES
RL4162	RLChr	eda	bifunctional 2-dehydro-3-deoxyphosphogluconate aldolase / keto-hydroxyglutarate-aldolase/keto-deoxy- phosphogluconate aldolase	8	3.3.3	Entner-Douderoff	Aerobic respiration/TCA cycle	NE
RL4184	RLChr	gltX	glutamyl-tRNA synthetase	19	2.2.1	Amino acyl tRNA synthesis; tRNA modification	Nucleic acid replication/repair/synthesis	ES
RL4185	RLChr	lysS	lysyl-tRNA synthetase	13	2.2.1	Amino acyl tRNA synthesis; tRNA modification	Nucleic acid replication/repair/synthesis	ES
RL4249	RLChr	RL4249	ATP-binding component of ABC transporter CUT1 (S. mel SBP homologue SMc04396 induced by dextrin) GLU1a	11	1.5.3	Carbohydrates, organic acids and alcohols; PTS	Transporters	ES
RL4278	RLChr	RL4278	transmembrane peptidase family protein	28	2.1.4	Degradation of proteins, peptides, glycoproteins	Degradation protein/amino acids	ES
RL4282	RLChr	prfA	peptide chain release factor 1	17	2.2.10	Proteins - translation and modification	Protein biosynthesis/modification	DE
RL4283	RLChr	ptsP	phosphoenolpyruvate phosphotransferase	25	3.5.8	TCA cycle	Aerobic respiration/TCA cycle	NE
RL4284	RLChr	aspC	bifunctional aspartokinase / aspartate kinase	23	3.1.13	Lysine	Amino acid biosynthesis	ES
RL4286	RLChr	ubiG	3-demethylubiquinone-9 3-methyltransferase	13	3.2.8	Menaquinone, ubiquinone	Electron transfer	ES
RL4298	RLChr	secA	preprotein translocase subunit SecA	44	1.5.5	Other	Transporters	ES
RL4310	RLChr	RL4310	transmembrane protein	11	4.1.1	Inner membrane	Cell membrane/envelope	DE
RL4316	RLChr	RL4316	transmembrane protein	2	4.1.1	Inner membrane	Cell membrane/envelope	NE
RL4323	RLChr	argH	argininosuccinate lyase	15	3.1.2	Arginine	Amino acid biosynthesis	DE
RL4324	RLChr	RL4324	hypothetical exported protein	1	0.0.1	Conserved in E. coli	Hypothetical	ES
RL4325	RLChr	lysA	diaminopimelate decarboxylase	25	3.1.13	Lysine	Amino acid biosynthesis	ES
RL4326	RLChr	RL4326	transmembrane protein	28	4.1.1	Inner membrane	Cell membrane/envelope	NE
RL4330	RLChr	ftsE	cell division ATP-binding protein	7	1.7.1	Cell division	Cell division	NE
RL4331	RLChr	ftsX	cell division protein homolog	6	1.7.1	Cell division	Cell division	NE
RL4348	RLChr	cobT	aerobic cobaltochelatase	20	3.2.3	Cobalamin	Other biosynthesis	NE
RL4349	RLChr	cobS	aerobic cobaltochelatase	19	3.2.3	Cobalamin	Other biosynthesis	NE
RL4352	RLChr	aroB	3-dehydroquinate synthase	13	3.1.20	Tyrosine	Amino acid biosynthesis	ES
RL4353	RLChr	aroK	bifunctional shikimate kinase I / shikimate kinase	6	3.1.19	Tryptophan	Amino acid biosynthesis	ES
RL4355	RLChr	accA	bifunctional acetyl-CoA carboxylase carboxyl transferase subunit alpha / acetyl-CoA carboxylase carboxyltransferase subunit alpha	12	3.6.1	Fatty acid and phosphatidic acid biosynthesis	Other biosynthesis	ES
RL4372	RLChr	dxr	1-deoxy-D-xylulose 5-phosphate reductoisomerase	12	3.2.0	Biosynthesis of cofactors, carriers	Other biosynthesis	ES
RL4379	RLChr	hemA1	5-aminolevulinate synthase	25	3.2.6	Heme, porphyrin, cytochrome biogenesis	Electron transfer	ES
RL4383	RLChr	RL4383	AsnC family transcriptional regulator	4	6.3.1	AsnC?	Regulation	NE
RL4405	RLChr	atpC	bifunctional ATP synthase epsilon chain / F0F1 ATP synthase subunit epsilon	3	3.5.9	ATP-proton motive force	Transporters	ES
RL4407	RLChr	atpD	bifunctional ATP synthase beta chain / F0F1 ATP synthase subunit beta	23	3.5.9	ATP-proton motive force	Transporters	ES
RL4408	RLChr	atpG	bifunctional ATP synthase gamma chain / F0F1 ATPsynthase subunit gamma	12	3.5.9	ATP-proton motive force	Transporters	ES
RL4409	RLChr	atpA	bifunctional ATP synthase alpha chain / F0F1 ATPsynthase subunit alpha	22	3.5.9	ATP-proton motive force	Transporters	ES
RL4410	RLChr	atpH	bifunctional ATP synthase delta chain / F0F1 ATPsynthase subunit delta	8	3.5.9	ATP-proton motive force	Transporters	ES
RL4412	RLChr	priA	primosomal protein N' (replication factor y)	23	2.2.3	DNA - replication, repair, restriction/modification	Nucleic acid replication/repair/synthesis	DE
RL4434	RLChr	RL4434	hypothetical protein	3	0.0.1	Conserved in E. coli	Hypothetical	DE
RL4437	RLChr	RL4437	hypothetical protein	8	0.0.1	Conserved in E. coli	Hypothetical	DE
RL4439	RLChr	mdh	malate dehydrogenase	12	3.5.8	TCA cycle	Aerobic respiration/TCA cycle	ES
RL4441	RLChr	RL4441	outer membrane lipoprotein omp19	9	4.1.3	Outer membrane	Cell membrane/envelope	ES
RL4445	RLChr	sdhD	succinate dehydrogenase hydrophobic membrane anchor protein	6	3.5.8	TCA cycle	Aerobic respiration/TCA cycle	DE
RL4472	RLChr	ade2	adenine deaminase	29	3.3.17	Salvage of nucleosides and nucleotides	Nucleic acid replication/repair/synthesis	ES
RL4494	RLChr	gcp	bifunctional O-sialoglycoprotein endopeptidase /DNA-binding/iron metalloprotein/AP endonuclease	11	2.1.4	Degradation of proteins, peptides, glycoproteins	Degradation protein/amino acids	DE
RL4495	RLChr	hemC	porphobilinogen deaminase	9	3.2.6	Heme, porphyrin, cytochrome biogenesis	Electron transfer	DE
RL4496	RLChr	RL4496	bifunctional uroporphyrinogen-III synthase protein / uroporphyrinogen-III synthase	7	3.2.6	Heme, porphyrin, cytochrome biogenesis	Electron transfer	DE
RL4504	RLChr	ppa	inorganic pyrophosphatase	11	3.3.13	Phosphorus compounds	Other biosynthesis	ES
RL4523	RLChr	RL4523	hypothetical exported protein	13	0.0.2	Conserved in other organism than E.coli	Hypothetical	ES
RL4536	RLChr	acnA	aconitate hydratase	43	3.5.8	TCA cycle	Aerobic respiration/TCA cycle	ES
RL4543	RLChr	ftsY	cell division protein FtsY	11	1.7.1	Cell division	Cell division	ES
RL4545	RLChr	dapF	diaminopimelate epimerase	8	3.1.13	Lysine	Amino acid biosynthesis	ES
RL4547	RLChr	ffh	signal recognition particle protein (fifty-four homolog)	11	1.5.0	Transport/binding proteins	Transporters	ES
RL4548	RLChr	RL4548	chorismate mutase	5	3.1.20	Tyrosine	Amino acid biosynthesis	ES
RL4549	RLChr	RL4549	30S ribosomal protein S16	3	4.2.0	Ribosome constituents	Ribosomal protein	DE
RL4550	RLChr	rimM	16S rRNA processing protein RimM	9	2.2.11	RNA synthesis, modification, DNA transcription	Nucleic acid replication/repair/synthesis	DE
RL4551	RLChr	trmD	tRNA (guanine-N(1)-)-methyltransferase	7	2.2.11	RNA synthesis, modification, DNA transcription	Nucleic acid replication/repair/synthesis	DE
RL4562	RLChr	RL4562	hypothetical exported protein	10	0.0.2	Conserved in other organism than E.coli	Hypothetical	ES
RL4563	RLChr	RL4563	transmembrane DNA translocase	35	1.7.1	Cell division	Cell division	ES
RL4568	RLChr	ubiF	bifunctional 2-octaprenyl-3-methyl-6-methoxy-1,4-benzoquinol hydroxylase / 2-octaprenyl-6-methoxyphenyl hydroxylase	9	3.2.8	Menaquinone, ubiquinone	Electron transfer	ES
RL4610	RLChr	RL4610	thiamine pyrophosphokinase	6	3.3.17	Salvage of nucleosides and nucleotides	Nucleic acid replication/repair/synthesis	NE
RL4615	RLChr	RL4615	CarD family transcriptional regulator (activator)	11	6.3.0	Defined families	Regulation	DE
RL4616	RLChr	fdxA	ferredoxin II (FdII)	9	3.5.3	Electron transport, cytochromes + redox	Electron transfer	ES
RL4624	RLChr	rpmF	50S ribosomal protein L32	7	4.2.0	Ribosome constituents	Ribosomal protein	DE
RL4628	RLChr	ispA	geranyltranstransferase	7	3.3.13	Phosphorus compounds	Other biosynthesis	NE
RL4630	RLChr	RL4630	4-hydroxy-3-methylbut-2-en-1-yl diphosphate synthase	17	3.3.21	Other	Intermediary metabolism	ES
RL4658	RLChr	exoB	UDP-glucose 4-epimerase	24	4.1.4	Surface polysaccharide & antigens, EPS	Cell membrane/envelope	NE
RL4676	RLChr	rplU	50S ribosomal protein L21	5	4.2.0	Ribosome constituents	Ribosomal protein	ES
RL4677	RLChr	rpmA	50S ribosomal protein L27	5	4.2.0	Ribosome constituents	Ribosomal protein	ES
RL4681	RLChr	RL4681	GTPase ObgE	10	1.5.5	Other	Transporters	DE
RL4683	RLChr	proA	gamma-glutamyl phosphate reductase	17	3.1.16	Proline	Amino acid biosynthesis	DE
RL4684	RLChr	nadD	bifunctional nicotinate-nucleotide adenylyltransferase / nicotinic acid mononucleotide adenylyltransferase	5	3.2.11	Pyridine nucleotide, NAD	Nucleic acid replication/repair/synthesis	DE
RL4691	RLChr	RL4691	peptidase	14	2.1.4	Degradation of proteins, peptides, glycoproteins	Degradation protein/amino acids	NE
RL4692	RLChr	ctpA	carboxy-terminal processing protease precursor	15	2.1.4	Degradation of proteins, peptides, glycoproteins	Degradation protein/amino acids	NE
RL4714	RLChr	RL4714	hypothetical protein	1	0.0.0	Unknown function, no known homologues	Hypothetical	DE
RL4715	RLChr	asd	aspartate-semialdehyde dehydrogenase	14	3.1.13	Lysine	Amino acid biosynthesis	DE
RL4716	RLChr	RL4716	hypothetical exported protein	18	0.0.1	Conserved in E. coli	Hypothetical	NE
RL4718	RLChr	cynT	carbonic anhydrase	8	3.3.22	Nitrogen metabolism (urease)	Nitrogen metabolism	ES
RL4726	RLChr	RL4726	hypothetical protein	3	0.0.2	Conserved in other organism than E.coli	Hypothetical	NE
RL4733	RLChr	RL4733	hypothetical protein	8	0.0.1	Conserved in E. coli	Hypothetical	ES
RL4734	RLChr	RL4734	DNA polymerase III subunit delta	14	0.0.2	Conserved in other organism than E.coli	Hypothetical	ES
RL4735	RLChr	parB	chromosome partitioning protein ParB	19	1.2.1	Chromosome replication	Nucleic acid replication/repair/synthesis	ES
RL4736	RLChr	parA1	chromosome partitioning protein ParA	25	1.2.1	Chromosome replication	Nucleic acid replication/repair/synthesis	ES
RL4740	RLChr	rho	transcription termination factor Rho	21	2.2.11	RNA synthesis, modification, DNA transcription	Nucleic acid replication/repair/synthesis	ES
RL4741	RLChr	RL4741	transmembrane protein	12	4.1.1	Inner membrane	Cell membrane/envelope	DE
RL4742	RLChr	hemE	uroporphyrinogen decarboxylase	15	3.2.6	Heme, porphyrin, cytochrome biogenesis	Electron transfer	ES

## Sheet: Table S3
Table S3. Number of unique barcoded mutants retrieved for each sample.
Sample	Bio Project Acccession	No. strains seen
Time0_1	SAMN38879334	293757
Time0_2	SAMN38879335	344183
Time0_3	SAMN38879336	259427
Time0_4	SAMN38879337	263733
Time0_5	SAMN38879338	449391
Time0_6	SAMN38879339	309672
Time0_7	SAMN38879340	338387
Time0_8	SAMN38879341	290622
Time0_9	SAMN38879342	474650
Time0_10	SAMN38879343	286847
Time0_11	SAMN38879344	275046
Time0_12	SAMN38879345	313939
Time0_13	SAMN38879346	391524
Time0_14	SAMN38879347	271021
Time0_15	SAMN38879348	273546
Pea_rhi	SAMN38879324	121904
Pea_col	SAMN38879325	204940
Lentil_rhi	SAMN38879326	199949
Lentil_col	SAMN38879327	98915
Lathyrus_rhi	SAMN38879328	229159
Lathyrus_col	SAMN38879329	127637
Alfalfa_rhi	SAMN38879330	164525
Alfalfa_col	SAMN38879331	142966
Barley_rhi	SAMN38879332	138097
Barley_col	SAMN38879333	188992

## Sheet: Table S4
Table S4. Gene fitness values for 6,313 Rlv3841 genes during growth in the rhizosphere and colonisation of pea, lentil, Lathyrus, alfalfa and barley.
							Pea				Lentil				Lathyrus				Alfalfa				Barley
							Rhizosphere fitness		Root colonisation		Rhizosphere fitness		Root colonisation		Rhizosphere fitness		Root colonisation		Rhizosphere fitness		Root colonisation		Rhizosphere fitness		Root colonisation
Gene ID	Gene Name	Gene Description	Riley code	Riley description	Riley category	No. TA sites (central 10-90%)	Fitness value	t-score	Fitness value	t-score	Fitness value	t-score	Fitness value	t-score	Fitness value	t-score	Fitness value	t-score	Fitness value	t-score	Fitness value	t-score	Fitness value	t-score	Fitness value	t-score
pRL100005	pRL100005	hypothetical protein with PIN domain	0.0.2	Conserved in other organism than E.coli	Hypothetical	5	-3.05192	-1.25939	-0.832656	-0.71521	-1.81872	-1.38379	-2.02046	-1.01305	-2.19574	-1.67057	-0.371092	-0.25593	-0.909625	-0.784828	-1.66205	-0.95784	-3.41141	-0.962923	0.908103	-0.560078
pRL100006	pRL100006	hypothetical protein	0.0.2	Conserved in other organism than E.coli	Hypothetical	2	1.58973	0.783458	2.43214	1.32168	-2.59978	-0.655889	5.21309	2.51158	-3.14005	-0.864672	-2.17545	-0.296689	-2.24143	-0.548417	-2.32798	-0.364336	-2.35269	-0.307951	0.837437	0.438075
pRL100007	pRL100007	integrase-like protein	5.1.4	Transposon-related functions	Nucleic acid replication/repair/synthesis	13	-2.33508	-1.98039	0.367664	0.432112	-0.166275	-0.207695	-1.08207	-1.19869	-0.794294	-0.914054	1.0798	1.60355	0.0342566	0.0433335	-1.55307	-1.76585	-1.23464	-1.19034	-1.10949	-0.799597
pRL100008	pRL100008	hypothetical protein	0.0.1	Conserved in E. coli	Hypothetical	7	-0.970582	-2.47383	-0.0345131	-0.0963628	-0.14389	-0.415291	0.0476244	0.118873	-0.245846	-0.866875	0.154542	0.352443	-0.728747	-2.03947	-0.182754	-0.511456	0.0541499	0.146926	0.151427	0.4884
pRL100009	pRL100009	hypothetical protein	0.0.1	Conserved in E. coli	Hypothetical	7	-3.55928	-1.19456	-1.17549	-1.17881	0.0198864	0.0232216	-0.296863	-0.328245	-2.89352	-3.26343	-1.02771	-1.00553	-0.574215	-0.773449	-0.959485	-0.986999	0.082245	0.08744	-2.03542	-2.01729
pRL100010	pRL100010	hypothetical protein	0.0.2	Conserved in other organism than E.coli	Hypothetical	3	-1.94974	-0.311966	-2.62339	-0.340861	-2.14201	-0.540541	2.72771	1.32738	-2.67985	-0.738353	-1.71655	-0.23384	0.781515	0.381043	-1.86819	-0.29212	-1.89384	-0.24759	-2.31475	0.180531
pRL100011	pRL100011	hypothetical protein	0.0.0	Unknown function, no known homologues	Hypothetical	5	1.00818	1.04731	0.191755	0.273	-0.885963	-1.55788	-1.50685	-1.48418	-0.0256226	-0.0531867	-1.7702	-2.11722	-1.93647	-2.1832	-0.234306	-0.284099	0.212423	0.319582	0.309347	-0.54671
pRL100013	pRL100013	hypothetical protein	0.0.1	Conserved in E. coli	Hypothetical	16	-0.142667	-0.277154	-0.312611	-0.754983	0.258412	0.798896	-2.34447	-4.46028	-0.70116	-1.86448	1.14634	2.42629	0.571373	1.2756	-1.222	-2.99089	-1.01889	-1.85295	-0.440797	1.50111
pRL100014	pRL100014	phage integrase	5.1.2	Phage-related functions and prophages	Nucleic acid replication/repair/synthesis	11	-0.827168	-1.21352	-0.359075	-0.533431	0.779557	1.68231	0.617681	1.00283	-0.350937	-0.835515	-2.11217	-3.19616	-0.0503788	-0.121817	-0.68937	-0.965004	-2.96304	-2.73248	-0.582796	-1.34873
pRL100015	pRL100015	hypothetical protein	0.0.2	Conserved in other organism than E.coli	Hypothetical	4	-1.87114	-1.32469	-0.459656	-0.406779	-1.30794	-1.27306	-0.657639	-0.600948	-0.923417	-1.0769	-0.339433	-0.278316	-0.447035	-0.43731	0.150524	0.128742	-2.83797	-1.20284	-1.77301	-0.354358
pRL100016	pRL100016	segregation and condensation protein	1.2.1	Chromosome replication	Nucleic acid replication/repair/synthesis	8	-0.512347	-1.01593	-0.513521	-1.35071	-0.0325606	-0.0911262	0.482976	1.03859	0.0785714	0.237429	-1.4906	-3.74099	-0.0442105	-0.0956825	-0.816852	-1.97914	0.643493	1.33924	0.088382	1.4477
pRL100017	pRL100017	hypothetical protein	0.0.1	Conserved in E. coli	Hypothetical	23	0.525396	1.61429	0.386146	1.29385	0.0268653	0.0970458	0.570542	1.66026	0.27764	1.16953	0.237269	0.71372	-0.166432	-0.567797	0.247424	0.920401	-0.166151	-0.531034	-0.152633	-0.0371961
pRL100018	tniB	transposase-related NTP-binding protein	5.1.4	Transposon-related functions	Nucleic acid replication/repair/synthesis	17	-0.0190214	-0.040535	0.16209	0.341032	-0.194735	-0.510873	-0.585285	-1.24603	0.420844	1.05874	0.600506	1.32303	-0.797014	-1.89072	0.10336	0.171167	0.919086	2.10455	0.437105	-0.631024
pRL100019	tniA	transposase-related protein	5.1.4	Transposon-related functions	Nucleic acid replication/repair/synthesis	28	0.317792	0.555129	0.748857	1.99707	-0.973282	-3.00058	0.00146795	0.00302489	0.00250001	0.00637628	-0.524733	-0.99283	-0.257728	-0.518963	-0.763109	-1.50609	-1.32256	-2.67929	0.0681978	-0.945539
pRL100020	pRL100020	hypothetical protein	0.0.2	Conserved in other organism than E.coli	Hypothetical	7	0.6608	0.893741	0.858928	1.23784	-0.217369	-0.330811	1.48011	1.81194	0.330739	0.670705	-1.41695	-1.23191	-1.39091	-1.50866	-1.22598	-1.37941	-1.33106	-1.09645	0.165707	0.220427
pRL100022	pRL100022	hypothetical protein	0.0.2	Conserved in other organism than E.coli	Hypothetical	10	-0.20362	-0.333721	-0.690739	-1.70769	0.330123	0.590336	-0.830918	-1.618	-0.029008	-0.068431	1.46365	2.25724	-0.082504	-0.234072	0.194798	0.400991	-1.63114	-3.03782	0.593732	-2.44273
pRL100022A	pRL100022A	transmembrane transporter protein	1.5.0	Transport/binding proteins	Transporters	59	0.393741	0.648293	-0.384968	-0.661951	0.305333	0.525531	2.04232	2.64611	-0.00765527	-0.0132657	1.27992	1.77317	1.23614	2.22072	1.17897	1.91918	0.094259	0.13469	1.48279	0.925795
pRL100023	pRL100023	hypothetical protein	0.0.2	Conserved in other organism than E.coli	Hypothetical	11	1.19842	1.45373	1.26148	1.89503	-0.438207	-0.750894	0.361128	0.484569	-0.170866	-0.362164	-0.0450189	-0.0955359	0.317686	0.586896	0.0186827	0.0245703	0.553733	0.909655	0.0255184	0.98384
pRL100024	pRL100024	hypothetical protein	0.0.2	Conserved in other organism than E.coli	Hypothetical	25	-1.05459	-2.09237	-0.231917	-0.677955	-0.201023	-0.482495	-0.00583619	-0.0113221	0.454599	1.18382	0.194278	0.347465	-0.00610495	-0.010099	-0.521483	-1.02973	0.307069	0.593563	-0.0754858	-0.438771
pRL100025	pRL100025	hypothetical protein	0.0.0	Unknown function, no known homologues	Hypothetical	13	-0.0119059	-0.0160687	0.0906706	0.136564	0.363867	0.603172	0.258211	0.415851	-1.2459	-2.77471	0.441367	0.820964	-0.201408	-0.357175	0.343456	0.56984	-0.342184	-0.506244	0.84739	0.202349
pRL100026	pRL100026	hypothetical protein	0.0.2	Conserved in other organism than E.coli	Hypothetical	16	-0.281407	-0.67982	0.33195	0.857522	0.147603	0.416702	-0.0467043	-0.116522	0.320847	1.18252	1.13493	3.01776	-0.712853	-2.3906	0.48134	1.21239	0.395677	0.987906	-1.37591	-0.250612
pRL100027	pRL100027	restriction modification methylase	2.2.3	DNA - replication, repair, restriction/modification	Nucleic acid replication/repair/synthesis	40	-1.41943	-3.77974	-1.05125	-2.9929	-1.18603	-3.92328	-1.5891	-4.10186	-0.888178	-2.83547	-2.38697	-6.57582	-0.527085	-1.27873	-0.775325	-2.26355	-1.76112	-5.28892	-1.57257	-0.23074
pRL100028	pRL100028	hypothetical protein	0.0.0	Unknown function, no known homologues	Hypothetical	25	0.0965451	0.276337	-0.496741	-1.73351	0.155023	0.552091	0.283263	0.786006	-0.421932	-1.57657	0.59497	1.6272	-0.274588	-0.823582	-0.483082	-1.60321	0.152227	0.485812	0.104194	-1.19285
pRL100029	pRL100029	hypothetical protein	0.0.0	Unknown function, no known homologues	Hypothetical	52	0.793036	2.72579	0.232047	0.88185	-0.0738511	-0.291844	-0.963119	-3.16816	0.450702	2.09737	0.472559	1.60879	-0.50239	-1.91158	-0.702203	-2.5142	0.3673	1.2712	0.316814	0.784668
pRL100030	pRL100030	hypothetical protein	0.0.2	Conserved in other organism than E.coli	Hypothetical	118	0.343539	1.75626	-0.184721	-1.01288	-0.00773653	-0.0452703	0.0124133	0.0592734	-0.0432247	-0.270304	-0.308043	-1.55347	0.239937	1.33936	0.102544	0.503718	0.312588	1.58528	0.245679	-2.19702
pRL100031	pRL100031	hypothetical protein	0.0.0	Unknown function, no known homologues	Hypothetical	69	-0.382768	-1.10941	-0.100898	-0.355783	0.16388	0.690998	-0.0617347	-0.179251	-0.103181	-0.429643	0.266824	0.674557	0.0795422	0.282204	0.430588	1.32106	-0.766932	-2.71253	0.483381	1.03185
pRL100032	pRL100032	hypothetical protein	0.0.0	Unknown function, no known homologues	Hypothetical	24	0.151326	0.178104	0.519111	0.540619	1.24039	2.10791	-1.53531	-1.2978	0.415325	0.93213	0.891671	1.23971	0.189054	0.191243	0.121438	0.125738	-0.245318	-0.301795	-1.311	-0.118101
pRL100035	pRL100035	hypothetical protein with protease domain	0.0.2	Conserved in other organism than E.coli	Hypothetical	51	-0.503259	-2.01583	-0.462466	-1.81137	-0.193624	-0.73214	-0.842268	-2.74865	0.672754	3.05545	0.701557	2.2731	-0.0665748	-0.277032	-0.582277	-2.07983	-0.534979	-1.95411	0.0575162	0.457938
pRL100036	pRL100036	AAA-family ATPase protein with FtsH domain	1.3.1	Chaperones	Cell processes	19	-3.45871	-0.849572	-0.502424	-0.39341	0.0931664	0.0906345	-0.176997	-0.0930016	0.900412	1.53755	-3.23583	-0.677402	-1.79612	-1.17389	-1.04051	-0.629049	-3.40977	-0.685236	-0.314079	-2.41174
pRL100037	pRL100037	hypothetical protein	0.0.0	Unknown function, no known homologues	Hypothetical	5	-3.64784	-0.676463	-0.954227	-0.400522	-3.81252	-1.10977	0.700992	0.407948	1.22072	1.6681	2.49796	2.21477	-0.318947	-0.172391	0.11063	0.0783039	-3.59915	-0.546065	-0.023797	1.59646
pRL100038	pRL100038	hypothetical protein	0.0.2	Conserved in other organism than E.coli	Hypothetical	46	0.39888	1.53178	-0.0156906	-0.0670828	0.372165	1.4812	0.0743793	0.284534	0.287029	1.55976	-0.610633	-1.99457	0.542699	2.28831	-0.289348	-1.32173	0.482274	1.94787	-0.129359	-0.0827333
pRL100039	pRL100039	DNA polymerase IV	2.2.3	DNA - replication, repair, restriction/modification	Nucleic acid replication/repair/synthesis	19	-0.0670408	-0.125951	0.0470798	0.0921612	-0.626994	-1.46164	-0.718221	-1.07177	0.198004	0.367833	0.655092	1.08535	0.420341	0.804554	0.364721	0.728772	0.337715	0.520756	1.10834	0.286037
pRL100040	pRL100040	hypothetical protein	0.0.1	Conserved in E. coli	Hypothetical	14	-0.0664419	-0.124388	-0.255753	-0.61103	0.609228	1.35266	-0.397475	-0.790057	-0.511305	-1.08872	-0.720127	-1.54648	-1.18237	-3.14789	-0.68696	-1.58896	0.784484	1.41693	0.930961	-0.180653
pRL100041	pRL100041	hypothetical protein	0.0.0	Unknown function, no known homologues	Hypothetical	3	-1.96265	-0.482256	-2.63104	-0.525347	2.12403	1.7571	-1.93343	-0.405632	1.62512	1.37249	1.42151	1.08094	0.929008	0.773646	-0.621391	-0.336849	0.6904	0.397829	0.339127	-0.641243
pRL100042	pRL100042	hypothetical protein	0.0.1	Conserved in E. coli	Hypothetical	4	0.698546	0.906409	-0.694923	-0.801971	-1.7602	-2.44018	0.733666	1.00124	0.59556	1.11026	-0.756873	-0.953432	1.95966	2.60244	1.82443	3.37245	0.174462	0.284796	-1.64195	-1.07924
pRL100048	pRL100048	phage integrase/tyrosine recombinase	5.1.2	Phage-related functions and prophages	Nucleic acid replication/repair/synthesis	17	0.408416	0.529805	1.14567	2.0081	-1.05005	-1.43303	0.695836	0.897391	-0.0213612	-0.0410566	-0.681567	-0.660404	2.37528	1.99842	0.531463	0.511854	1.96778	2.02031	0.746863	2.71632
pRL100049	pRL100049	integrase/recombinase protein	5.1.2	Phage-related functions and prophages	Nucleic acid replication/repair/synthesis	17	-0.0824598	-0.115132	0.310856	0.517642	-0.0470979	-0.053169	-0.346415	-0.40782	0.165934	0.249526	-0.771341	-1.00417	-0.229203	-0.438425	-0.621358	-0.705092	1.69122	2.21983	0.0301351	2.08126
pRL100050	pRL100050	integrase/recombinase protein	5.1.2	Phage-related functions and prophages	Nucleic acid replication/repair/synthesis	25	-0.699396	-1.47147	-0.176347	-0.402952	0.395323	0.711351	0.0650996	0.0979211	-0.637877	-1.75605	0.414231	0.830941	-1.68779	-4.12166	0.368653	0.706514	-1.29477	-2.15626	0.460885	-0.0586613
pRL100051	pRL100051	hypothetical protein	0.0.0	Unknown function, no known homologues	Hypothetical	26	0.971542	2.45135	0.721446	1.86796	0.16175	0.514216	0.341905	1.04474	0.311824	1.06009	-0.269856	-0.692212	-0.0361403	-0.0819269	-0.955027	-2.38094	1.0116	2.54595	0.398583	0.471081
pRL100053A	pRL100053A	hypothetical protein	0.0.0	Unknown function, no known homologues	Hypothetical	15	0.247042	0.309747	0.193853	0.366784	0.0193492	0.0289427	-1.00403	-1.17379	-0.643263	-0.81194	0.163078	0.230434	-0.119377	-0.174694	0.787719	1.20348	-0.270823	-0.419224	-0.390752	2.90321
pRL100055	pRL100055	acetolactate synthase subunit	3.1.21	Valine	Amino acid biosynthesis	41	-0.250647	-0.655017	1.1137	2.18704	0.3343	0.797609	0.709428	0.998082	0.375406	1.11204	-0.224832	-0.510532	0.092547	0.249877	0.877866	1.44864	0.446463	0.818327	-0.663953	0.989014
pRL100056	pRL100056	aromatic amino acid aminotransferase	3.4.2	Amino acids	Intermediary metabolism	21	0.0344385	0.0647226	-0.108466	-0.231721	0.181998	0.339796	0.478697	0.799784	-0.71277	-1.45959	-0.770427	-1.15872	0.657269	1.02731	0.154916	0.246981	0.492421	0.739726	-0.907344	-1.31444
pRL100057	pRL100057	AsnC family transcriptional regulator	6.3.1	AsnC?	Regulation	15	-2.94324	-2.2077	0.207602	0.277863	0.601289	1.0286	1.54762	1.89805	-0.0693066	-0.133738	-0.0946849	-0.0878876	-0.0916649	-0.151013	1.01564	1.82456	-0.558897	-0.638177	-1.39202	-0.716089
pRL100058	pRL100058	transmembrane protein	4.1.1	Inner membrane	Cell membrane/envelope	15	0.384602	0.536348	0.520127	0.939	-0.234046	-0.461024	-0.326329	-0.543674	-0.014789	-0.0392501	0.11947	0.213469	-0.50356	-1.12729	-0.347358	-0.762056	0.838583	1.46731	-0.0766289	0.364976
pRL100062	pRL100062	permease component of ABC transporter POPT	1.5.0	Transport/binding proteins	Transporters	26	-0.0176165	-0.0532843	0.164352	0.473342	-0.864808	-2.9032	0.224857	0.611686	0.00575353	0.0197904	0.0424218	0.084999	-0.551199	-1.54547	0.261295	0.699901	0.716949	1.6453	0.326498	0.944332
pRL100063	pRL100063	permease component of ABC transporter POPT	1.5.0	Transport/binding proteins	Transporters	18	-0.586474	-1.35891	-0.479714	-1.14115	0.351083	1.14947	0.54538	1.29805	0.592866	1.42899	-0.634439	-1.27833	0.0236696	0.0526325	-0.41115	-0.939487	-0.290365	-0.646172	-1.29792	-0.0876774
pRL100064	pRL100064	hypothetical protein	0.0.2	Conserved in other organism than E.coli	Hypothetical	9	0.799477	0.925641	-1.17693	-1.41626	0.1512	0.293319	0.737956	1.09896	0.0121097	0.0195886	-1.65829	-2.16727	-1.63766	-2.18531	-0.688747	-0.937857	-0.125018	-0.170294	-1.21977	-0.660982
pRL100065	pRL100065	GntR family transcriptional regulator	6.3.3	GntR?	Regulation	14	0.0431175	0.0790665	0.713703	1.79348	0.885261	2.06827	-0.264431	-0.61672	-0.314135	-0.837232	-0.462536	-0.898166	-0.020222	-0.0520685	1.46495	2.28471	-0.691881	-1.29164	0.0679018	0.257724
pRL100066	pRL100066	hydrolase	3.3.15	Pool, multipurpose conversions of intermediate metabolism	Intermediary metabolism	26	0.506712	0.924085	-0.180193	-0.316295	-0.921787	-1.72604	0.745508	1.55756	-1.59312	-3.1558	0.315061	0.500921	0.333444	0.675276	-1.73134	-2.82905	0.927301	1.62399	-0.0406936	-1.35338
pRL100067	pRL100067	racemase/decarboxylase	3.3.15	Pool, multipurpose conversions of intermediate metabolism	Intermediary metabolism	19	0.0346689	0.0824734	0.411829	0.874556	-0.151759	-0.385354	-0.949551	-1.80294	0.561077	1.46905	0.119831	0.268092	0.16908	0.412747	-0.038116	-0.0827858	0.0392949	0.0782289	-0.957761	-0.62149
pRL100068	pRL100068	aminohydrolase	3.3.15	Pool, multipurpose conversions of intermediate metabolism	Intermediary metabolism	22	-0.357444	-0.868419	0.653013	2.23418	0.288858	1.01236	0.529259	1.56649	0.504109	1.57269	-0.221406	-0.600414	0.826889	2.61476	0.134984	0.354038	-0.605189	-1.35506	0.32388	-2.46502
pRL100069	pRL100069	hypothetical protein	0.0.1	Conserved in E. coli	Hypothetical	11	0.489066	0.580309	-0.0602561	-0.106089	-1.17745	-2.06917	0.332219	0.612435	0.380129	0.992495	1.12783	2.08332	0.295305	0.569443	0.469567	0.906673	-1.87716	-2.21244	-1.44307	-1.49784
pRL100070	pRL100070	ATP-binding component of ABC transporter PAAT	1.5.1	Amino acids and amines	Transporters	9	-1.21798	-1.35989	0.225967	0.318463	0.140811	0.198198	0.849079	0.954406	0.431369	0.646121	-0.558343	-0.701341	-0.936405	-1.01251	0.511859	0.777585	-2.37883	-1.79155	-0.556564	1.06531
pRL100071	pRL100071	permease component of ABC transporter PAAT	1.5.0	Transport/binding proteins	Transporters	18	0.707226	1.39131	0.47807	1.03761	1.00107	3.04754	-0.00258496	-0.00686001	0.365474	1.1904	-0.309391	-0.799977	1.38241	2.78047	0.791855	1.62515	0.0891548	0.189755	-0.0956696	0.949265
pRL100072	pRL100072	SBP of ABC transporter PAAT	1.5.0	Transport/binding proteins	Transporters	16	-1.18995	-1.77362	-1.77158	-2.60001	0.893584	2.3456	-1.04051	-1.62278	-1.29059	-2.37587	-0.237971	-0.325737	-0.285417	-0.711033	-0.207956	-0.395969	1.0504	1.75815	0.866083	1.96496
pRL100075	pRL100075	ferredoxin	3.5.3	Electron transport, cytochromes + redox	Electron transfer	4	-2.01472	-1.19401	-0.320835	-0.226263	-1.36526	-1.30822	0.495096	0.446392	-0.55786	-0.422633	-0.183839	-0.13292	-0.0366358	-0.0444008	-1.68345	-0.993448	-2.14243	-0.995242	-1.23562	0.320792
pRL100076	pRL100076	hypothetical protein	0.0.2	Conserved in other organism than E.coli	Hypothetical	31	-0.34134	-1.19393	-0.266151	-1.00257	0.219676	0.849124	-0.621937	-1.97169	0.145128	0.703302	0.206927	0.646719	-0.0757638	-0.243399	-0.671046	-2.4684	-0.36009	-1.1536	-0.815865	0.833926
pRL100077	pRL100077	hypothetical protein	0.0.0	Unknown function, no known homologues	Hypothetical	11	0.58331	0.779677	0.884851	0.946777	-0.900957	-1.68898	-0.869141	-0.884083	0.943589	2.21481	-0.114148	-0.168593	-1.46562	-1.72952	0.0375954	0.0395934	-0.380712	-0.563841	-0.149122	-0.947111
pRL100078	pRL100078	hypothetical protein	0.0.0	Unknown function, no known homologues	Hypothetical	15	0.0714456	0.191015	-0.626844	-1.97052	-0.634051	-1.8893	0.315656	0.804982	0.140833	0.533917	-0.0791738	-0.208088	-0.606046	-1.8416	0.140083	0.402881	0.103433	0.283412	-0.780693	0.901875
pRL100079	qatV6	ATP-binding component of ABC transporter QAT glycine betaine/L-proline transporter	1.5.1	Amino acids and amines	Transporters	14	1.2922	2.65002	-0.313108	-0.703032	-0.059268	-0.114443	1.09362	2.27477	0.391919	1.29948	-1.47043	-2.51614	-0.211397	-0.425525	-1.16787	-2.19866	-0.76958	-1.57375	-0.973103	-0.240709
pRL100080	qatW6	permese component of ABC transporter QAT glycinebetaine/L-proline transporter	1.5.1	Amino acids and amines	Transporters	11	0.100962	0.121051	-0.323689	-0.377805	0.130306	0.179561	-0.184476	-0.201167	0.492505	0.550062	-1.22556	-0.976463	-1.69731	-1.52821	-0.771893	-0.828963	-0.607296	-0.629192	0.47922	-0.787617
pRL100081	qatX6	SBP of ABC transporter QAT glycine betaine/L-proline transporter	1.5.1	Amino acids and amines	Transporters	14	0.573424	1.30841	-0.435632	-0.92258	-0.380179	-0.822217	0.225183	0.451613	0.603893	1.81598	0.502635	1.20194	-1.01262	-3.12512	0.407162	0.949094	0.849248	2.0443	0.289858	0.54467
pRL100083	pRL100083	hypothetical protein	0.0.0	Unknown function, no known homologues	Hypothetical	9	2.16139	1.47362	1.90348	1.34811	0.234307	0.162273	1.94195	1.54623	2.00334	2.8055	0.783565	0.74077	-0.275028	-0.253103	2.56968	1.43331	0.930629	0.740583	-1.46977	2.78629
pRL100086	pRL100086	hypothetical protein	0.0.0	Unknown function, no known homologues	Hypothetical	6	-0.302873	-0.346954	-1.96077	-2.17654	0.220125	0.214207	-1.26001	-1.38233	-0.525382	-0.925973	1.9594	2.01587	-0.472028	-0.410442	0.588482	0.598437	-0.508714	-0.523956	-1.78306	-1.26112
pRL100087	acdS	1-aminocyclopropane-1-carboxylate deaminase	3.4.5	Other	Intermediary metabolism	28	-0.00957112	-0.0215559	-0.191138	-0.523465	0.0385744	0.125264	-0.0354984	-0.0863966	0.38771	1.26959	0.254716	0.688874	0.151403	0.38849	-0.738157	-2.14712	1.21967	3.12114	-0.356622	0.824229
pRL100089	pRL100089	hypothetical protein	0.0.1	Conserved in E. coli	Hypothetical	5	1.42519	0.638252	-4.13196	-0.441283	-3.49198	-0.725673	-0.937061	-0.243603	-0.290422	-0.14325	-3.52727	-0.394974	-3.3316	-0.671231	0.458013	0.170144	-2.52817	-0.380364	-3.83896	-2.12545
pRL100093	pRL100093	hypothetical protein	0.0.0	Unknown function, no known homologues	Hypothetical	6	-0.0891169	-0.0883109	-1.09041	-1.24132	0.0574608	0.0892877	-4.63444	-1.10354	-0.18366	-0.331805	0.197023	0.124073	-2.35853	-2.07773	-3.98317	-1.86256	-2.11774	-1.69574	-0.632829	0.954191
pRL100097	pRL100097	hypothetical protein	0.0.2	Conserved in other organism than E.coli	Hypothetical	50	-0.450744	-1.42537	-0.364795	-1.21189	-0.274772	-1.08211	0.0425965	0.133926	0.380298	1.63821	0.249608	0.835348	-0.638505	-2.20758	-0.0505125	-0.180222	-0.523035	-1.61749	-0.0253534	-0.356661
pRL100098	pRL100098	hypothetical protein	0.0.1	Conserved in E. coli	Hypothetical	33	0.483521	1.48644	0.151118	0.454276	0.242006	1.04386	-0.0830161	-0.244832	-0.14204	-0.527559	-0.0843418	-0.268881	-0.248387	-1.00636	-0.593438	-2.09891	0.744694	2.31495	0.644257	-1.08927
pRL100099	pRL100099	hypothetical protein	0.0.2	Conserved in other organism than E.coli	Hypothetical	11	-0.173699	-0.520147	0.309099	0.894325	0.566362	2.48379	-0.132596	-0.40156	0.251174	1.05773	0.355396	0.941732	0.973689	3.23395	-0.416279	-1.59156	-0.746115	-2.17545	0.177312	-1.72994
pRL100103	pRL100103	bifunctional hydroxyvalerate/ alcohol dehydrogenase / alcohol dehydrogenase	3.3.15	Pool, multipurpose conversions of intermediate metabolism	Intermediary metabolism	20	-0.245036	-0.618131	-0.725602	-1.95693	-0.363907	-1.16686	-0.0989114	-0.247074	0.292315	0.921758	1.07243	2.9904	-0.170265	-0.457956	0.338142	0.85797	0.859975	1.82633	-0.256693	-0.534219
pRL100104	phaE	phaE protein, subunit of polyhydroxyalkanoate (PHA) synthase	2.2.8	Polysaccharides - (cytoplasmic)	Other biosynthesis	8	-0.323832	-0.676779	-0.570509	-1.32409	0.383426	1.09382	-0.252466	-0.48281	0.612687	1.68348	1.2179	2.19745	-0.243615	-0.629639	-0.377709	-0.967335	0.116109	0.21622	-0.04874	-7.74465
pRL100105	phaC2	polyhydroxyalkanoate (PHA) synthase subunit C	2.2.8	Polysaccharides - (cytoplasmic)	Other biosynthesis	23	-0.00530431	-0.0164384	-0.490637	-1.95473	0.375413	1.29811	0.0231278	0.0743056	0.077041	0.319577	0.308002	1.00511	0.11529	0.517929	-0.0855849	-0.298818	-0.15822	-0.519847	0.326352	-4.11243
pRL100106	pRL100106	hypothetical protein	0.0.0	Unknown function, no known homologues	Hypothetical	11	0.267759	0.62317	-0.152953	-0.36362	0.0298549	0.0880991	0.459363	1.06933	0.419744	1.00474	1.03245	1.87858	-0.339774	-0.898555	-0.748127	-2.10422	0.149026	0.382164	-0.125548	0.619802
pRL100107	pRL100107	hypothetical protein	0.0.0	Unknown function, no known homologues	Hypothetical	16	-1.40289	-3.46219	-1.22275	-3.10781	-0.30633	-0.765907	-0.0275966	-0.0560375	-0.132285	-0.378695	-0.121492	-0.262559	0.000610823	0.00166387	-0.657818	-1.52187	-0.129257	-0.250308	-0.198617	0.665396
pRL100108	pRL100108	hypothetical protein	0.0.0	Unknown function, no known homologues	Hypothetical	3	0.307892	0.276702	-2.33803	-1.27391	-0.930809	-0.951353	0.0406276	0.0318967	-0.661936	-0.770342	-2.52902	-0.842669	-3.13772	-1.33063	-0.530327	-0.441808	-2.90687	-0.928255	0.0647029	2.31002
pRL100109	repAp10b	replication protein RepA	2.2.3	DNA - replication, repair, restriction/modification	Nucleic acid replication/repair/synthesis	47	-0.327107	-1.20604	-0.305122	-1.23399	-0.947968	-3.41836	-0.173275	-0.632581	-0.0963832	-0.47887	0.141869	0.518333	0.0335273	0.148764	-0.222104	-0.767292	-0.384912	-1.31253	0.162594	1.65924
pRL100111	pRL100111	hypothetical protein	0.0.0	Unknown function, no known homologues	Hypothetical	38	-2.69278	-0.610358	-0.622005	-0.280244	-3.92237	-0.996549	1.30338	0.724358	0.224183	0.128333	1.14482	0.601209	-2.24049	-0.733993	2.15724	1.93359	0.849883	0.361515	-4.16732	1.96237
pRL100112	pRL100112	dehalogenase/hydrolase	3.3.15	Pool, multipurpose conversions of intermediate metabolism	Intermediary metabolism	19	0.462448	0.527278	-1.9731	-2.09362	1.30565	2.62736	-0.572836	-0.754214	-0.445885	-0.83016	-0.596498	-0.64263	-0.337765	-0.458157	0.409184	0.598264	-1.08539	-1.04382	0.122856	-0.0715105
pRL100113	pRL100113	hypothetical protein	0.0.0	Unknown function, no known homologues	Hypothetical	8	-0.212745	-0.176372	-2.02959	-1.19274	-0.705445	-0.850896	-0.146772	-0.155447	1.06873	1.5296	-1.40326	-0.604479	-1.78451	-1.10211	0.175262	0.198362	2.74303	2.01112	-0.785235	-0.813564
pRL100114	pRL100114	hypothetical protein	0.0.0	Unknown function, no known homologues	Hypothetical	3	3.18494	1.4902	2.45008	1.07267	1.2135	0.718998	-3.8594	-0.433165	0.848908	0.530092	-3.56836	-0.399565	-3.37243	-0.679028	4.1532	1.67205	0.229386	0.0665902	-0.517578	0.288469
pRL100119	pRL100119	propionate CoA-transferase	3.5.1	Aerobic respiration	Aerobic respiration/TCA cycle	23	0.0992889	0.209805	-0.222375	-0.529674	-0.693305	-1.6964	-1.0082	-2.33951	-0.10742	-0.317661	-0.643182	-1.59021	0.287133	0.700841	-1.25269	-2.97363	-0.898022	-2.23799	-0.314541	0.371145
pRL100120	pRL100120	phasin-like protein, often associated with PHB or other polyhydroxyalkanoate (PHA)	2.2.8	Polysaccharides - (cytoplasmic)	Other biosynthesis	7	-3.97096	-0.522684	-4.36755	-0.466727	1.95206	1.33487	2.46049	1.2518	-1.66669	-0.702992	2.25826	1.1967	-1.00128	-0.37659	-3.83973	-0.493915	2.20756	1.07982	1.96249	-3.08817
pRL100121	acsA3	bifunctional acetyl-coA synthetase / acetyl-coenzyme A synthetase	3.3.4	Gluconeogenesis	Aerobic respiration/TCA cycle	44	0.106734	0.455038	-0.125989	-0.663411	-0.133113	-0.646521	-0.0207919	-0.0866481	0.0177987	0.0903266	-0.350045	-1.54412	-0.262965	-1.22922	-0.0377009	-0.169954	-0.167284	-0.69357	0.0234462	2.32028
pRL100122	adk2	adenylate kinase	3.3.15	Pool, multipurpose conversions of intermediate metabolism	Intermediary metabolism	9	-0.465149	-0.685911	-0.158976	-0.217944	0.723983	1.4868	0.58341	0.936364	0.360274	0.779794	0.699544	0.898943	-0.833424	-1.84144	-0.0726593	-0.108218	-1.01941	-1.41988	0.545134	-1.61642
pRL100123	pRL100123	hypothetical exported protein	0.0.2	Conserved in other organism than E.coli	Hypothetical	11	-0.826707	-1.5808	0.514588	1.04632	0.105888	0.25812	-1.49527	-2.3576	-0.313537	-0.613119	0.101625	0.195101	0.47465	0.935008	0.220032	0.497712	-1.47938	-2.62212	-0.93501	0.0100624
pRL100124	pRL100124	bifunctional transposase / transposase family protein	5.1.4	Transposon-related functions	Nucleic acid replication/repair/synthesis	34	0.0565632	0.141543	-0.0339522	-0.112956	-0.573923	-1.82173	0.768143	1.92884	0.0586311	0.208432	0.503526	1.24796	0.268347	0.839925	0.919085	2.47724	-0.159278	-0.408589	0.452713	1.10431
pRL100125	pRL100125	bifunctional transposase / transposase family protein	5.1.4	Transposon-related functions	Nucleic acid replication/repair/synthesis	7	0.823849	0.562017	-3.10096	-0.522741	-0.0169554	-0.0151591	-2.39604	-0.424353	1.3425	2.02494	2.48478	1.51382	-1.73676	-0.775026	1.41037	1.21021	-2.36578	-0.401284	1.84875	0.405955
pRL100126	pRL100126	bifunctional transposase / transposase-family protein	5.1.4	Transposon-related functions	Nucleic acid replication/repair/synthesis	8	-4.17539	-0.673805	-0.860786	-0.332209	0.432594	0.250974	1.30281	0.89032	0.68489	0.710089	-1.57272	-0.458477	-3.92938	-0.970875	2.14707	1.46319	-4.13337	-0.544795	1.45461	-0.199949
pRL100126A	pRL100126A	hypothetical protein	0.0.0	Unknown function, no known homologues	Hypothetical	20	-2.32254	-3.46427	-0.420912	-0.940103	-0.104776	-0.217662	0.421112	0.926319	0.105302	0.342011	-1.13651	-2.15426	-0.371336	-0.701643	-1.24507	-2.47513	0.749815	1.31412	0.998752	0.458759
pRL100127	pRL100127	ATP-binding component of ABC transporter Unclass	1.5.0	Transport/binding proteins	Transporters	14	-0.0769438	-0.116894	-0.295397	-0.733885	0.718577	1.63625	0.193376	0.338062	0.786047	2.13745	-0.303797	-0.448614	0.786475	1.83364	0.903693	2.09364	0.214208	0.399475	-0.107201	-0.276988
pRL100128	pRL100128	ATP-binding component of ABC transporter Unclass	1.5.0	Transport/binding proteins	Transporters	11	1.41898	2.16252	0.973679	1.71501	0.44421	1.094	0.0771778	0.109336	-0.0153838	-0.0377018	1.14189	1.87618	0.150651	0.346662	0.0714248	0.10602	1.16682	1.72612	0.160234	-1.32473
pRL100129	pRL100129	permease component of ABC transporter Unclass	1.5.0	Transport/binding proteins	Transporters	23	-1.54648	-1.69828	-1.51846	-1.93158	-0.146146	-0.216443	1.14949	1.87361	-0.431944	-0.930873	-0.330866	-0.348101	-1.19532	-1.73463	-0.568807	-0.651231	-2.22551	-2.11184	-0.262074	-0.246231
pRL100130	pRL100130	permease component of ABC transporter Unclass	1.5.0	Transport/binding proteins	Transporters	21	0.494851	0.779969	1.27083	2.13604	-0.901459	-1.56092	-1.84396	-1.77576	0.149156	0.271726	-0.854088	-1.2804	0.171458	0.292485	0.11386	0.154892	0.057593	0.0885554	0.159999	0.579536
pRL100131	pRL100131	SBP of ABC transporter Unclass	1.5.0	Transport/binding proteins	Transporters	27	-0.237395	-0.585746	-0.0658573	-0.178621	0.0816935	0.233845	-1.18669	-2.92818	-0.13968	-0.446707	0.34776	0.966263	1.01372	2.87372	0.0976878	0.267435	0.0217814	0.0555284	0.448733	0.832695
pRL100132	pRL100132	hypothetical protein	0.0.0	Unknown function, no known homologues	Hypothetical	4	-0.955984	-0.977846	-2.6415	-1.95561	-0.379419	-0.674741	0.767241	0.730691	0.164578	0.290031	1.03442	1.00867	1.08831	1.28864	-0.147768	-0.153859	-2.07925	-1.60318	-1.53172	0.152112
pRL100133	pRL100133	IclR family transcriptional regulator	6.3.4	IclR?	Regulation	21	0.229779	0.454453	-0.857198	-1.63273	-0.619037	-1.86946	0.812255	2.11051	-0.313185	-0.714122	0.678794	1.46618	0.0959424	0.243692	0.0789059	0.163776	0.847603	1.78506	-0.0315328	-1.05282
pRL100134	aatK	bifunctional orthologue of aatK (blcA) succinatesemialdehyde dehydrogenase dehydrogenase gene of A.tumefaciens / succinate-semialdehyde dehydrogenase	3.4.2	Amino acids	Intermediary metabolism	35	-0.271898	-0.68592	0.139824	0.328537	0.667053	2.07102	-0.340577	-0.698768	-0.806506	-2.70022	-0.170326	-0.438525	0.391348	1.01026	-0.562168	-1.28453	-0.958382	-1.99676	-0.204998	0.460736
pRL100135	aatL	bifunctional orthologue of aatL (blcB) 4-hydroxybutyrate dehydrogenase gene of A. tumefaciens / 1,3-propanediol dehydrogenase	3.4.4	Fatty acids	Intermediary metabolism	27	-0.342825	-0.969815	0.265487	0.832086	-0.0470776	-0.161862	0.351341	0.913471	0.124803	0.466801	0.0548526	0.145231	0.247143	0.785785	0.1357	0.391226	-0.207064	-0.586806	-0.346236	0.396226
pRL100136	aatM	bifunctional orthologue of aatM (blcC) lactonasegene of A. tumefaciens / beta lactamase/homoserinelactonase	3.3.21	Other	Intermediary metabolism	21	0.336308	0.774243	0.702161	1.4338	-0.000277069	-0.000941355	0.252603	0.587096	0.19318	0.621391	0.948245	2.14925	0.074234	0.201045	-0.680002	-1.75784	0.000213861	0.000514367	0.55415	0.0821388
pRL100137	metX	homoserine O-acetyltransferase	3.1.14	Methionine	Amino acid biosynthesis	41	0.577131	1.67547	0.0819323	0.248961	-0.136058	-0.506787	0.0775993	0.197655	0.171738	0.502456	-0.136893	-0.310644	-0.49097	-1.50634	-0.253675	-0.739576	-0.520432	-1.57442	0.050586	-0.50546
pRL100138	pRL100138	MerR family transcriptional regulator	6.3.12	MerR?	Regulation	12	-0.415241	-0.678108	0.258105	0.508066	-0.0195006	-0.0444995	-0.0172838	-0.0215559	0.75322	2.18721	-0.118549	-0.209698	0.201989	0.376096	0.452561	0.90152	-0.198935	-0.318224	1.50403	-1.12992
pRL100139	pRL100139	DNA recombinase	2.2.3	DNA - replication, repair, restriction/modification	Nucleic acid replication/repair/synthesis	39	0.365374	1.15961	0.246868	0.966024	-0.606677	-2.46382	-0.417758	-1.40499	-0.113782	-0.48578	0.54884	1.58996	-0.639515	-2.04216	-0.50339	-1.60125	-0.292505	-1.10452	-0.229711	1.5721
pRL100145	pRL100145	acyl-CoA dehydrogenase	3.3.15	Pool, multipurpose conversions of intermediate metabolism	Intermediary metabolism	13	-0.549392	-0.749824	0.679966	0.8862	-0.544504	-0.776658	0.101263	0.136657	-0.326187	-0.448149	-1.35652	-1.18229	-0.865193	-1.04562	-1.83942	-1.48301	0.723995	0.672495	-0.0193252	1.67159
pRL100146	pRL100146	hypothetical protein	0.0.1	Conserved in E. coli	Hypothetical	11	0.464723	0.715385	1.01265	1.36548	0.324058	0.611022	2.22682	2.23007	1.07058	2.68286	0.0702382	0.106593	-0.271693	-0.447708	-0.0460992	-0.060132	-0.390627	-0.509252	-1.12877	1.6126
pRL100147	pRL100147	hypothetical protein	0.0.1	Conserved in E. coli	Hypothetical	11	-3.07767	-2.06799	-1.19421	-1.67811	0.0015357	0.0024437	-1.99671	-1.95038	1.32884	2.54155	-0.863584	-0.931866	0.26457	0.451659	0.900234	1.10937	-0.0447133	-0.050362	-0.980659	-1.7121
pRL100149	pRL100149	hypothetical protein	0.0.2	Conserved in other organism than E.coli	Hypothetical	57	-0.0704084	-0.238285	-0.0482521	-0.197028	-0.0164681	-0.0760097	-0.175627	-0.605892	0.0136429	0.0625296	-0.040363	-0.138313	0.0771013	0.29751	0.0933332	0.343295	-0.122433	-0.458669	0.297446	-2.04685
pRL100150	pRL100150	hypothetical protein	0.0.0	Unknown function, no known homologues	Hypothetical	3	1.65104	0.828277	0.304505	0.156925	1.18949	1.13925	1.54613	0.902955	-1.47971	-1.39172	-3.97458	-0.702904	-1.56557	-0.980494	0.0541946	0.0500756	-0.723264	-0.311304	-4.55875	-1.09359
pRL100151	exsI	XRE family (HipB) transcriptional regulator	6.3.0	Defined families	Regulation	8	-1.57909	-2.40854	0.885629	0.961623	-0.313482	-0.458923	-1.37391	-1.51458	0.164578	0.338517	0.541936	0.656199	0.706035	1.24638	-1.15535	-1.66401	-0.201918	-0.222898	0.939257	0.327842
pRL100154	pRL100154	hypothetical protein	0.0.0	Unknown function, no known homologues	Hypothetical	6	-0.258789	-0.315952	-0.922776	-1.08799	1.3408	1.16489	-0.153399	-0.141405	0.793071	1.59092	-0.351149	-0.484725	1.13881	1.79634	-0.333063	-0.491802	-2.24376	-1.66271	-0.111811	1.59707
pRL100155	pRL100155	transmembrane protein	4.1.1	Inner membrane	Cell membrane/envelope	12	0.73705	1.40247	0.304462	0.524478	-0.416254	-0.717596	-2.48973	-3.62833	-1.58899	-3.0992	-0.589047	-0.785074	-0.283243	-0.603789	-1.20793	-2.0051	-0.249578	-0.398494	0.828306	-0.454535
pRL100156	fdxB1	ferredoxin	3.5.3	Electron transport, cytochromes + redox	Electron transfer	5	-4.14473	-0.546011	-1.24396	-0.371825	0.185521	0.0931367	2.79554	2.03956	-4.24341	-0.96445	-3.93868	-0.441611	-1.54772	-0.509562	2.08799	1.06469	-4.02062	-0.432581	-2.0106	-0.323135
pRL100158	nifN	nitrogenase iron-molybdenum cofactor biosynthesis protein NifN	3.3.22	Nitrogen metabolism (urease)	Nitrogen metabolism	40	0.590047	1.28663	-0.100663	-0.247459	-0.0517579	-0.115172	-0.386266	-0.615235	0.00952721	0.02348	0.533704	0.907605	-1.20978	-2.88429	-0.197385	-0.370751	-0.023167	-0.0480718	-0.420407	-1.56283
pRL100159	nifE	nitrogenase iron-molybdenum cofactor biosynthesis protein NifE	3.3.22	Nitrogen metabolism (urease)	Nitrogen metabolism	35	-0.0157484	-0.0415664	-0.667683	-1.88557	-0.0503539	-0.148701	-0.418878	-0.811974	0.0669369	0.211394	-0.140639	-0.368093	0.288065	0.703953	0.0485683	0.129239	-0.874589	-2.22467	0.0129115	-0.877749
pRL100160	nifK	bifunctional nitrogenase molybdenum-iron proteinbeta chain NifK / nitrogenase molybdenum-iron proteinsubunit beta	3.3.22	Nitrogen metabolism (urease)	Nitrogen metabolism	44	-0.482601	-1.2521	-1.68313	-4.09398	-0.0559498	-0.178838	0.633934	1.52818	0.00390167	0.0106792	-0.316477	-0.732687	0.043191	0.0948768	0.839961	1.57118	-0.318089	-0.578868	0.498769	0.429313
pRL100161	nifD	bifunctional nitrogenase molybdenum-iron proteinalpha chain NifD / nitrogenase molybdenum-iron proteinsubunit alpha	3.3.22	Nitrogen metabolism (urease)	Nitrogen metabolism	52	0.892024	1.53509	-0.264658	-0.526756	0.925826	2.19826	0.627274	1.13643	-0.542761	-1.18	0.908059	1.49857	-0.588809	-1.49164	0.151641	0.335656	0.0296902	0.0614985	1.21492	-1.43156
pRL100162	nifH	bifunctional nitrogenase iron protein NifH / nitrogenase reductase	3.3.22	Nitrogen metabolism (urease)	Nitrogen metabolism	26	-0.466092	-0.833872	0.675775	1.31309	-0.470231	-1.22921	0.96214	1.47231	-0.0713341	-0.155057	-0.229564	-0.357451	-0.879506	-1.85633	-0.724655	-1.63436	0.127636	0.242703	-0.507758	0.208178
pRL100162A	pRL100162A	hypothetical protein	0.0.0	Unknown function, no known homologues	Hypothetical	17	-2.44476	-1.31634	-2.72586	-1.45669	-1.05846	-1.48311	-0.0478979	-0.0545613	-0.600244	-0.793521	1.30054	1.0187	-1.87648	-1.36615	-0.104069	-0.0904306	0.248818	0.204552	-2.4639	-2.91408
pRL100163	pRL100163	hypothetical protein with homology to asparaginesynthase (glutamine hyrdrolysing ) at C-term	0.0.0	Unknown function, no known homologues	Hypothetical	26	-0.530636	-0.848255	0.263239	0.532018	0.677972	1.68099	0.648493	0.983733	-0.181067	-0.49551	-0.581727	-1.03264	-0.777838	-1.49051	-0.594849	-0.912921	0.435107	0.889758	-0.032381	1.82804
pRL100164	rhiI	enzyme to synthesise (autoinducer) AHL, RhiI	3.2.0	Biosynthesis of cofactors, carriers	Other biosynthesis	12	1.6935	1.5889	0.717744	0.616323	0.295039	0.233466	2.39213	1.84578	-0.248631	-0.24375	1.13336	0.838392	2.62346	3.09363	1.76502	1.50214	-0.518732	-0.238009	-0.0677671	1.23842
pRL100167	pRL100167	bifunctional transposase part of insertion sequence / transposase	5.1.4	Transposon-related functions	Nucleic acid replication/repair/synthesis	5	-2.85023	-0.372459	-3.22713	-0.342701	-2.65638	-0.545331	-2.93563	-0.327586	-3.01364	-0.674491	-2.68846	-0.299314	1.32701	0.477933	-2.75775	-0.352195	-2.75722	-0.294638	-2.95537	-0.360139
pRL100168	pRL100168	bifunctional transposase part of insertion sequence / transposase	5.1.2	Phage-related functions and prophages	Nucleic acid replication/repair/synthesis	12	0.568951	0.802685	0.011295	0.0196396	0.434388	0.884953	0.403505	0.51735	0.492239	0.774146	-0.364109	-0.314687	0.336356	0.497302	-2.69987	-1.92606	0.617888	0.776599	0.640767	-1.35527
pRL100169	rhiA	rhizosphere-induced protein RhiA	3.3.22	Nitrogen metabolism (urease)	Nitrogen metabolism	17	-0.526634	-1.29775	0.475017	1.19145	-0.100385	-0.288872	0.39601	0.860481	-0.364384	-0.967027	-0.80672	-1.84829	-0.178671	-0.446583	0.380845	0.96121	-0.22774	-0.494892	-1.0492	-0.103028
pRL100170	rhiB	rhizosphere-induced protein RhiB	3.3.22	Nitrogen metabolism (urease)	Nitrogen metabolism	20	-2.78719	-2.14086	0.266683	0.334778	0.142982	0.27336	-1.21669	-1.10896	0.455646	0.702915	0.711744	1.24424	-0.164385	-0.250386	-0.679926	-0.856618	-3.44353	-1.01256	-1.16975	-2.16084
pRL100171	rhiC	rhizosphere-induced protein RhiC	3.3.22	Nitrogen metabolism (urease)	Nitrogen metabolism	10	-0.826906	-0.708483	-0.126374	-0.134612	-2.26858	-1.73003	-1.51527	-1.01411	-0.41361	-0.3926	2.37955	1.66844	-1.16745	-0.97902	-3.89204	-1.31555	-0.319281	-0.252426	0.173383	0.506024
pRL100172	rhiR	transcriptional regulatory protein controlling rhi gene expression RhiR	6.0.0	Regulation	Regulation	20	0.136253	0.200071	0.123628	0.170741	0.663062	1.18823	1.28583	2.30977	0.142215	0.197954	-0.417201	-0.493416	-0.928958	-1.28112	-1.06013	-1.20965	-0.30512	-0.352852	-2.27026	-2.7432
pRL100173	rhiD	outer-membrane immunogenic protein precursor RhiD	4.1.3	Outer membrane	Cell membrane/envelope	24	1.8025	1.75987	1.32212	1.97845	1.16136	2.49443	1.1037	1.32685	0.149404	0.306937	-3.18835	-1.97248	-1.03814	-1.2825	1.21719	1.39615	2.23237	3.75914	0.678582	0.582984
pRL100174	pRL100174	hypothetical protein, no known homology	0.0.0	Unknown function, no known homologues	Hypothetical	13	0.429423	0.476923	-0.0442791	-0.0545807	0.725912	1.22326	2.16806	2.14422	-0.399211	-0.531557	1.95312	1.62691	-0.456738	-0.672462	1.50292	1.30291	1.24712	1.10714	1.0328	-0.422859
pRL100175	nodO	nodulation protein NodO	3.3.22	Nitrogen metabolism (urease)	Nitrogen metabolism	26	0.812945	2.05038	-0.223714	-0.607681	0.617491	2.1443	0.0267685	0.0590134	-0.233226	-0.803581	0.200052	0.510705	0.978656	2.41799	0.431009	1.0575	-0.863163	-2.49303	-0.446226	1.28412
pRL100177	pRL100177	homologue of eukaryotic tubulin	3.3.21	Other	Intermediary metabolism	9	-3.44188	-0.780798	-1.07652	-0.508413	0.614684	0.547101	0.314322	0.126926	-0.967949	-0.59534	3.39609	1.56937	1.31522	1.42959	1.97177	1.95259	-4.84764	-0.639052	-1.45442	0.0369368
pRL100178	nodT	nodulation protein NodT, TolC homologue	3.3.22	Nitrogen metabolism (urease)	Nitrogen metabolism	33	0.210098	0.475965	-0.132332	-0.358999	0.0604138	0.188117	0.273231	0.565399	-0.184654	-0.620922	0.65161	1.3515	0.231283	0.724601	-0.333046	-0.837334	0.268438	0.724082	0.123272	-0.793235
pRL100179	nodN	nodulation protein NodN	3.3.22	Nitrogen metabolism (urease)	Nitrogen metabolism	13	1.07411	1.68461	-0.20187	-0.225711	-0.379959	-0.622059	1.5112	2.45233	0.622009	1.17307	0.893299	0.951595	0.348425	0.443301	0.634976	0.989788	2.5061	3.1918	1.47798	-0.807367
pRL100180	nodM	bifunctional glucosamine--fructose-6-phosphate aminotransferase NodM / glucosamine--fructose-6-phosphate aminotransferase	3.3.22	Nitrogen metabolism (urease)	Nitrogen metabolism	56	0.0925435	0.232634	-0.00664258	-0.0187688	0.420086	1.3125	-0.00454084	-0.00998027	0.238718	0.83793	0.848119	2.11517	-0.295204	-0.960029	-0.760877	-2.5332	0.381212	0.906509	-0.215089	2.90907
pRL100181	nodL	nodulation protein NodL	3.3.22	Nitrogen metabolism (urease)	Nitrogen metabolism	15	0.562253	1.00708	0.0355667	0.0681471	0.161145	0.474263	0.600263	1.13166	-0.139163	-0.363967	0.454963	0.850311	0.123944	0.298561	0.490235	1.16575	0.73467	1.59261	-0.0970878	1.4052
pRL100182	nodE	nodulation protein NodE homology with beta-ketoacyl synthases e.g.FabB	3.3.22	Nitrogen metabolism (urease)	Nitrogen metabolism	30	0.373234	0.892358	-0.0987683	-0.290155	0.0852617	0.266015	-1.7402	-3.47056	0.194882	0.692227	0.105451	0.195735	0.465446	1.01401	0.48742	0.974726	-1.4001	-3.04133	-0.246287	0.646711
pRL100183	nodF	nodulation protein NodF acyl carrier protein (ACP) used in Nod factor synthesis	3.3.22	Nitrogen metabolism (urease)	Nitrogen metabolism	8	1.2824	1.32869	0.247734	0.247719	0.134867	0.217833	0.174374	0.194596	0.553177	0.674114	-1.43674	-1.5061	-0.286273	-0.307656	-1.6067	-1.47394	-0.683129	-0.650578	-0.280285	0.19326
pRL100184	nodD	nodulation protein NodD	3.3.22	Nitrogen metabolism (urease)	Nitrogen metabolism	34	0.155766	0.44638	-0.248171	-0.815324	-0.00775409	-0.0271843	-0.305101	-0.830283	-0.175812	-0.717568	1.05177	2.90075	0.973219	3.13578	-0.0142707	-0.0560754	-0.665461	-1.98763	-0.290184	-1.11713
pRL100185	nodA	nodulation protein NodA	3.3.22	Nitrogen metabolism (urease)	Nitrogen metabolism	18	0.85894	1.85978	0.826	1.75886	0.616039	1.41269	-1.44707	-1.82008	-0.205754	-0.367698	0.841898	1.02722	-0.0485488	-0.113987	0.306683	0.603048	-0.397821	-0.657958	1.6653	-0.101436
pRL100186	nodB	chitooligosaccharide deacetylase NodB	3.3.22	Nitrogen metabolism (urease)	Nitrogen metabolism	17	0.228981	0.340591	-0.610456	-0.936869	0.0543297	0.100617	-0.457328	-0.536639	0.8785	1.88104	-0.619322	-1.03912	0.861341	1.48888	-1.07441	-1.56793	-2.0785	-2.39846	0.129275	-0.126914
pRL100187	nodC	bifunctional N-acetylglucosaminyltransferase NodC / N-acetylglucosaminyltransferase	3.3.22	Nitrogen metabolism (urease)	Nitrogen metabolism	42	1.21766	3.37947	-0.504323	-1.64005	0.839514	2.99854	-0.151751	-0.340466	-0.0549771	-0.196823	0.89044	2.2613	0.0144976	0.0379789	0.0877492	0.278472	0.388899	1.12218	-0.0973863	1.25987
pRL100188	nodI	ATP-binding component of ABC transporter Export of nod factor	1.5.5	Other	Transporters	30	-0.0567101	-0.123251	-0.916865	-2.38964	-0.495926	-1.43603	0.585472	1.41578	1.02621	3.02283	-0.756008	-1.43646	0.299836	0.569997	-0.0374319	-0.080191	-0.056307	-0.0993232	-0.0249355	0.746749
pRL100189	nodJ	nodulation protein NodJ involved in Nod factor export	3.3.22	Nitrogen metabolism (urease)	Nitrogen metabolism	34	0.655022	1.58914	0.0343873	0.0903884	0.411647	1.15968	0.436494	0.977558	0.263776	0.861206	0.0893058	0.195288	-0.552566	-1.62826	-0.372008	-1.05701	-0.119618	-0.310656	0.216597	-0.72581
pRL100190	pRL100190	hypothetical protein	0.0.1	Conserved in E. coli	Hypothetical	7	-3.13047	-1.15133	-0.922641	-0.720838	-0.862915	-0.816797	1.3899	1.20618	1.62444	2.1646	-3.46897	-0.778353	0.264277	0.238123	-0.13069	-0.129838	1.06319	0.655417	0.765197	1.45712
pRL100191	pRL100191	hypothetical protein	0.0.1	Conserved in E. coli	Hypothetical	5	-3.68389	-0.840678	-4.46946	-0.828327	-2.3509	-1.47484	-3.73562	-0.72753	1.90031	1.67349	-3.56999	-0.693666	-0.449882	-0.377068	-2.81659	-1.06614	2.40807	1.91972	0.6879	-0.316103
pRL100192	pRL100192	hypothetical protein	0.0.0	Unknown function, no known homologues	Hypothetical	9	-3.94185	-1.32046	-0.760032	-0.885832	-1.57387	-1.98865	-0.591462	-0.654927	0.469958	0.947335	-0.0332254	-0.035365	0.714801	0.839668	-0.282036	-0.453634	0.959432	0.868497	-1.76303	0.834637
pRL100193	pRL100193	hypothetical protein	0.0.2	Conserved in other organism than E.coli	Hypothetical	27	0.659466	1.08922	0.156391	0.295356	-0.496065	-1.05794	0.0512823	0.116308	0.611325	1.6482	0.74103	1.12202	1.43859	2.59622	0.75837	1.62361	0.630277	1.19357	0.536456	-0.598427
pRL100194	pRL100194	hypothetical protein	0.0.0	Unknown function, no known homologues	Hypothetical	12	1.27184	1.66649	1.46212	2.20226	1.22077	2.82916	1.45725	1.59851	0.443568	0.752506	1.03579	1.44819	1.11305	1.40581	0.529177	0.781164	-0.818167	-0.927621	-1.62499	2.02726
pRL100195	nifB	FeMo cofactor biosynthesis protein NifB	3.3.22	Nitrogen metabolism (urease)	Nitrogen metabolism	43	-0.158473	-0.476635	-0.352203	-1.21165	0.107255	0.333893	0.211126	0.45091	-0.401832	-1.31713	-0.48698	-1.35944	-0.228398	-0.747202	0.412979	1.04552	0.368414	0.955776	-0.0768501	0.14984
pRL100196	nifA	transcriptional regulator NifA	6.3.0	Defined families	Regulation	48	-0.819869	-1.85994	-0.0844713	-0.210089	-0.58982	-1.45548	0.309682	0.629214	0.071145	0.24539	-0.0903409	-0.233016	0.0577543	0.139258	0.182069	0.355168	-0.805957	-1.91958	-0.228793	-1.84386
pRL100197	fixX	ferredoxin-like protein FixX	3.3.22	Nitrogen metabolism (urease)	Nitrogen metabolism	8	-1.3325	-1.49203	-0.0726454	-0.11789	-0.0741727	-0.143618	-0.784781	-0.966565	0.0348137	0.0564322	0.0929892	0.130981	-0.93642	-1.46493	-1.57197	-1.67549	-3.37004	-1.9348	-0.202753	0.554719
[truncated: 6,163 more rows]

## Sheet: Table S5
Table S5. 189 genes commonly required for growth in plant rhizospheres (111 rhizopshere progressive) and 119 genes necessary for root colonisation.
[truncated: 312 more rows]

[truncated: 5 more sheets: Table S6, Table S7, Table S8, Table S9, Table S10]
